# Supplementary material for: Nutritional Control of DNA Replication Initiation through the Proteolysis and Regulated Translation of DnaA
Source: PLoS Genet. 2015 Jul 2;11(7):e1005342. doi: 10.1371/journal.pgen.1005342 (PMC4489657; doi:10.1371/journal.pgen.1005342)
Supplement: S3 Table — SI_Caption> (XLSX) [file pgen.1005342.s013.xlsx]

## Sheet: 2out_corrected
S3 Table. Microarray gene expression data.
Gene expression data for cells grown in stationary phase. The data values represent fold changes relative to cells grown in exponential phase.
Gene names are given as CC numbers; + and - indicate sense or antisense strand, respectively.
CC number	Fold change stat. phase/exp. phase	Gene function
-CC_0682	74.7124	hypothetical protein
-CC_0681	46.9336	hypothetical protein
+CC_0583	32.0994	Succinylarginine dihydrolase
+CC_0582	31.12	Succinylglutamic semialdehyde dehydrogenase
+CC_2644	25.2991	PhoH protein
+CC_3291	21.2922	Hypothetical protein
+CC_1764	19.4848	Isocitrate lyase
+CC_2194	17.3092	Hemin receptor
+CC_0584	16.4456	Acetylornithine aminotransferase / Succinyldiaminopimelate aminotransferase
-CC_2193	16.0899	Hypothetical membrane spanning protein
-CC_2626	15.6239	CBS domain containing protein
-CC_3207	15.2744	Hypothetical protein
+CC_1777	14.9256	Superoxide dismutase
+CC_3486	14.1072	Integral membrane protein
+CC_3043	14.0932	Peroxidase / Catalase katG
-CC_2200	11.8118	HNH endonuclease family protein
+CC_1765	11.7628	Malate synthase
+CC_3500	11.3666	Sensory transduction protein kinase
+CC_0581	10.8384	Arginine N-succinyltransferase, beta chain
+CC_2645	10.5571	hypothetical protein
+CC_3501	10.1743	Sulfite reductase [NADPH] flavoprotein alpha-component
+CC_3580	10.0402	Aldehyde dehydrogenase
+CC_3335	10.0198	hypothetical protein
+CC_3663	9.69412	Integral membrane protein
+CC_3152	9.48495	pectate lyase
+CC_0887	9.08617	GTP cyclohydrolase II / 3,4-dihydroxy-2-butanone-4-phosphate synthase
-CC_3461	8.74549	TonB-dependent receptor
-CC_2533	8.60066	4-hydroxyphenylpyruvate dioxygenase
+CC_2367	8.48396	hypothetical protein
-CC_0415	8.4316	Hypothetical protein
-CC_0262	8.34934	Hypothetical protein
-CC_1414	8.2597	Hypothetical protein
-CC_3263	8.1906	Bacterioferritin-associated ferredoxin
+CC_0886	8.12494	Riboflavin synthase alpha chain
-CC_3347	8.11733	Hypothetical protein
+CC_1541	8.11504	2-isopropylmalate synthase
-CC_1927	7.93035	Hypothetical protein
+CC_0425	7.91532	Conserved membrane-spanning protein
-CC_2532	7.89926	Homogentisate 1,2-dioxygenase
-CC_2783	7.80192	Phage Prohead Protease
+CC_3336	7.79552	TonB-dependent receptor
+CC_0948	7.63009	Conserved hypothetical protein
-CC_3597	7.56382	Ribosome-associated factor Y
-CC_3190	7.39605	Beta-lactamase family protein
-CC_0939	7.27989	Isopenicillin N epimerase
+CC_0677	7.18153	Hypothetical protein
-CC_2229	7.08313	SLA2 protein
-CC_0719	7.07887	Hypothetical protein
+CC_2726	7.0658	Lead, cadmium, zinc and mercury transporting ATPase
-CC_1344	7.05184	Predicted metal-dependent hydrolase
+CC_3161	7.04368	TonB-dependent receptor
-CC_0554	7.02288	Hypothetical protein
-CC_2699	6.95833	hypothetical protein
-CC_2904	6.87345	Conserved hypothetical protein
+CC_3681	6.77411	Tellurium resistance protein terB
-CC_2452	6.72922	DNA topoisomerase I
-CC_0208	6.68555	Probable transcriptional regulator syrB
+CC_2048	6.6546	Hypothetical protein
+CC_1114	6.63504	histidine phosphotransferase shpA
+CC_0831	6.6272	Biotin synthesis protein bioC
+CC_3377	6.61678	Hypothetical protein
-CC_2510	6.47877	Hypothetical protein
+CC_0757	6.46504	Conserved membrane spanning protein
-CC_1797	6.46502	Hypothetical protein
-CC_1343	6.43828	Hypothetical cytosolic protein
+CC_1363	6.41983	H+ translocating pyrophosphatase
+CC_0989	6.36305	Beta-xylosidase / Alpha-L-arabinofuranosidase
+CC_3098	6.36114	RNA polymerase sigma-32 factor
+CC_2796	6.30926	Translation initiation inhibitor
-CC_0155	6.29449	Hypothetical protein
+CC_2965	6.26268	Conserved hypothetical protein
-CC_1723	6.2375	Enoyl-CoA hydratase/isomerase family
-CC_2916	6.2134	Conserved hypothetical protein
+CC_2594	6.18129	Glutathione S-transferase
-CC_2684	6.17399	Conserved hypothetical protein
-CC_2326	6.17277	Putative lytic transglycosylase pleA
+CC_1088	6.16968	Hypothetical protein
+CC_0888	6.1527	6,7-dimethyl-8-ribityllumazine synthase
+CC_0849	6.13866	Phosphoenolpyruvate-protein phosphotransferase
-CC_3532	6.13642	Hypothetical protein
-CC_1766	6.12568	DNA integration/recombination/inversion protein
+CC_0530	6.11937	Sensory transduction protein kinase cenK
+CC_0526	6.11922	Phosphohistidine phosphatase sixA
-CC_3546	6.09326	Usg protein
+CC_0220	6.07243	Thiol-disulfide isomerase and thioredoxins
-CC_1109	6.06387	Hypothetical cytosolic protein
+CC_2798	6.01766	nitrilotriacetate monooxygenase
+CC_0572	6.01469	Polygalacturonase
+CC_2710	5.95063	Acylamino-acid-releasing enzyme
-CC_2387	5.94743	DNA integration/recombination/inversion protein
-CC_0734	5.90201	Hypothetical protein
+CC_0437	5.83879	Chemotaxis receiver domain protein cheYII
-CC_3218	5.83409	Hypothetical protein
+CC_2009	5.78838	HesB protein family
-CC_2665	5.75166	Conserved hypothetical protein
+CC_2549	5.72359	Putative heme-binding protein
-CC_3274	5.67804	Multidrug/protein/lipid ABC transporter family, ATP-binding and permease protein
-CC_2354	5.66724	Transporter, MFS superfamily
+CC_2647	5.65011	Glutathione S-transferase
-CC_0592	5.62555	Hypothetical protein
-CC_3124	5.62515	Hypothetical protein
-CC_1364	5.60179	Chemotaxis receiver domain protein cheYIII
+CC_2086	5.57894	hypothetical protein
-CC_0028	5.57087	TonB-dependent receptor
-CC_1820	5.54682	Hypothetical protein
-CC_2733	5.53962	hypothetical protein
+CC_0537	5.53197	Phosphoenolpyruvate-protein phosphotransferase / Phosphocarrier protein HPr / PTS system, glucose-specific IIA subunit
+CC_2171	5.53133	cAMP/cGMP binding protein
-CC_1713	5.50562	Hypothetical protein
-CC_1849	5.50268	Coniferyl aldehyde dehydrogenase
+CC_0739	5.50101	OAR protein precursor
+CC_1388	5.49163	Hypothetical protein
-CC_2348	5.47095	hypothetical protein
+CC_2150	5.4556	Signal peptidase I
-CC_2525	5.45321	Hypothetical protein
-CC_2790	5.44365	Phage DNA Packaging Protein
+CC_1924	5.43753	Phosphoserine phosphatase
+CC_3365	5.42655	Ribonuclease HI
+CC_2704	5.42379	hypothetical protein
+CC_1403	5.41773	Cytochrome cbb3 oxidase, subunit ccoQ
+CC_1634	5.40354	dehydrogluconate dehydrogenase
+CC_1780	5.3967	Transcriptional regulator, AraC family
+CC_0607	5.38619	Hypothetical protein
+CC_3574	5.34768	Alanine dehydrogenase
+CC_3046	5.34542	Phosphoserine phosphatase
-CC_2031	5.34367	PilF-related tetratricopeptide repeat protein
-CC_1761	5.32446	Transposase
+CC_3459	5.31693	Hypothetical cytosolic protein
+CC_2875	5.31656	hypothetical protein
-CC_3648	5.31165	Deacetylase
-CC_0585	5.30808	Conserved domain hypothetical protein
+CC_3311	5.28754	Hypothetical protein
+CC_0254	5.26485	RarD family membrane permease
-CC_1712	5.26425	Hypothetical protein
+CC_1636	5.25854	Conserved hypothetical protein
-CC_2429	5.25267	polysaccharide polymerase hfsC
+CC_3455	5.24362	LemA protein
+CC_2365	5.24188	surface protein
+CC_1986	5.23965	Acylamino-acid-releasing enzyme
-CC_3024	5.23775	Hypothetical protein
+CC_1794	5.236	Hypothetical protein
-CC_3016	5.22524	Hypothetical protein
-CC_0604	5.20566	Hypothetical protein
+CC_3085	5.19421	Alcohol dehydrogenase
+CC_0294	5.17883	Phosphate regulon response regulator PhoB
+CC_1108	5.16942	Hypothetical protein
+CC_0977	5.16534	Cytosol aminopeptidase
-CC_2735	5.14072	hipA-related phosphatidylinositol 3/4-kinase
-CC_0591	5.13255	Chemotaxis protein cheY
-CC_0284	5.12805	Two-component receiver domain protein lovR
+CC_2738	5.11602	hypothetical protein
+CC_1305	5.10477	Sensor protein phoQ
-CC_3002	5.10032	Aldo/keto reductase family protein
-CC_1834	5.09428	Glyoxalase family protein
-CC_1186	5.09083	Hypothetical protein
-CC_1971	5.08931	ABM superfamily monooxygenase protein
-CC_1784	5.07592	Hypothetical protein
-CC_0382	5.07357	DNA-3-methyladenine glycosylase
+CC_3197	5.07089	Cation/multidrug efflux pump acrB
+CC_2966	5.06918	3-oxoacyl-[acyl-carrier protein] reductase
-CC_3505	5.0673	Conserved hypothetical protein
-CC_0073	5.04665	Uroporphyrinogen-III synthase
-CC_1671	5.0447	Sterol desaturase family protein
-CC_1665	5.04069	Replicative DNA helicase
+CC_0219	5.04043	Hypothetical protein
+CC_1387	5.03477	Cold shock protein cspD
-CC_2434	5.00916	Glutathione S-transferase
-CC_1627	4.99085	Transcriptional regulator, LacI family
-CC_2670	4.9803	GAF/PAS-family histidine kinase/receiver protein
-CC_3596	4.96673	Nitrogen regulatory IIA protein
-CC_1767	4.9582	Two-component response regulator protein
+CC_2976	4.94754	Flagellin
+CC_3538	4.94353	ATP-dependent nuclease subunit A
-CC_3516	4.93657	Hypothetical protein
-CC_1171	4.92667	2-hydroxychromene-2-carboxylate isomerase
+CC_1798	4.90908	Acyl-CoA dehydrogenase, short-chain specific
-CC_1818	4.9055	Cyclohexanone monooxygenase
-CC_2399	4.90385	Transcriptional regulator, AraC family
-CC_1881	4.89923	ThiS protein
-CC_3757	4.89715	Conserved hypothetical protein
-CC_2921	4.88439	Hypothetical transcriptional regulatory protein
-CC_1908	4.87665	ABC transporter ATP-binding protein
+CC_0511	4.87519	Acetoacetyl-CoA reductase
-CC_3514	4.86957	Hypothetical protein
-CC_2789	4.86348	genetic exchange protein, putative
+CC_2256	4.86056	Hypothetical protein
-CC_1683	4.85259	Two component sensor histidine kinase
+CC_2697	4.85046	hypothetical protein
-CC_0341	4.84931	IroE protein
-CC_1073	4.84598	Hypothetical protein
-CC_3328	4.84418	Hypothetical protein
+CC_1650	4.84392	Hypothetical protein
-CC_2260	4.84261	Hypothetical protein with pentapeptide repeats
+CC_1542	4.83816	Transporter, drug/metabolite exporter family
+CC_0676	4.8375	Hypothetical protein
+CC_2861	4.8318	11-cis retinol dehydrogenase
+CC_0597	4.83154	Receiver domain-glutamate methylesterase cheBII
+CC_1532	4.82569	Conserved hypothetical protein
+CC_1196	4.82377	SsrA-binding protein
+CC_2715	4.81064	hypothetical protein
-CC_0926	4.80839	Hypothetical protein
+CC_3591	4.80473	tRNA-Ala-GGC
-CC_3683	4.80377	Hypothetical protein
+CC_1241	4.80276	Conserved hypothetical protein
+CC_2824	4.79205	Microcin-processing peptidase 1 (PmbA)
-CC_3323	4.78833	Aldose 1-epimerase
-CC_2157	4.78827	Glycerophosphoryl diester phosphodiesterase
+CC_2878	4.7878	Conserved hypothetical protein
+CC_1075	4.78033	Flagellar biosynthetic protein fliQ
+CC_0933	4.78026	Transcriptional regulator
-CC_0557	4.77636	Hypothetical protein
-CC_2433	4.7742	Hypothetical cytosolic protein
+CC_0762	4.76928	Cytochrome bd-type quinol oxidase, subunit 1 cydA
-CC_0943	4.76855	Conserved hypothetical protein
-CC_1556	4.76352	Aminobenzoyl-glutamate utilization protein B
-CC_1418	4.74272	Aldose 1-epimerase
+CC_2507	4.74242	hypothetical protein
-CC_2340	4.72681	non-essential pilus assembly protein
+CC_2678	4.72389	hypothetical protein
+CC_2553	4.71548	hypothetical protein
-CC_2571	4.7104	hypothetical protein
-CC_0993	4.70909	Transcriptional regulator
+CC_0571	4.70898	TonB-dependent receptor
+CC_0594	4.69252	chemotaxis histidine kinase protein CheAII
-CC_0976	4.69005	Acetyltransferase
+CC_0512	4.68988	Conserved hypothetical protein
-CC_0556	4.68076	Catalase
+CC_1315	4.67777	Lactoylglutathione lyase
-CC_0242	4.67735	Hypothetical protein
+CC_1714	4.67348	Hypothetical protein
-CC_3664	4.6719	Hypothetical cytosolic protein
-CC_0559	4.66077	Conserved hypothetical protein
-CC_0420	4.64645	Hypothetical protein
+CC_2725	4.6413	Hypothetical protein
+CC_2681	4.63315	Transposase
-CC_1747	4.62426	MazG protein
+CC_1393	4.62302	Hypothetical protein
-CC_2044	4.62288	Hypothetical protein
+CC_0809	4.61881	Transcriptional regulator
-CC_1067	4.60176	Hypothetical protein
+CC_1105	4.59873	Beta-glucosidase
+CC_1423	4.59093	NAD(FAD)-utilizing dehydrogenases
-CC_3194	4.58966	TonB-dependent outer membrane receptor
+CC_2823	4.58014	Zinc metalloprotease
-CC_3019	4.57687	Membrane-associated phospholipid phosphatase
-CC_2424	4.57546	Transposase
+CC_2663	4.56859	Conserved hypothetical protein
+CC_2100	4.56575	Acetolactate synthase large subunit
+CC_0498	4.55637	hypothetical protein (RDD superfamily)
-CC_3198	4.55443	Nitrate/nitrite sensor histidine kinase narX
-CC_3429	4.55267	Hypothetical protein
-CC_1479	4.55136	Hypothetical protein
+CC_2538	4.55076	CAAX amino terminal protease family
+CC_2784	4.54921	Hypothetical protein
+CC_2992	4.54532	H-NOX family heme binding protein
-CC_2240	4.54434	Hypothetical protein
-CC_2344	4.54051	Arsenate reductase
+CC_3682	4.53897	Tellurium resistance protein terC
+CC_2818	4.53141	Tetratricopeptide repeat (TPR) protein
-CC_2347	4.52609	Cytosine/uracil/thiamine/allantoin permease family protein
-CC_2539	4.52468	M61 glycyl aminopeptidase
-CC_0780	4.52449	Hypothetical protein
-CC_0823	4.52036	2-hydroxyhepta-2,4-diene-1,7-dioate isomerase
-CC_1027	4.51848	Hypotetical protein
-CC_3665	4.50619	Hypothetical protein
+CC_1448	4.50421	C4-dicarboxylate transporter large subunit
-CC_0944	4.50173	Long-chain-fatty-acid--CoA ligase
+CC_0612	4.49731	Nitrate response regulator NasT
-CC_2225	4.48593	Conserved hypothetical protein
+CC_2184	4.48433	Glutathione S-transferase GST
-CC_0443	4.4816	N-acetylglucosamine-6-phosphate deacetylase
+CC_0370	4.47584	Hypothetical protein
-CC_3562	4.47438	CoA-transferase family III protein
-CC_1771	4.46602	Quinol cytochrome oxidase polypeptide III
-CC_3217	4.45262	Hypothetical protein
-CC_2395	4.44033	Dihydrolipoamide acetyltransferase component of acetoin cleaving system
+CC_1054	4.44008	antitoxin protein parD-2
-CC_0921	4.43498	Two component sensor histidine kinase
+CC_3510	4.43291	Transcriptional regulators, LysR family
-CC_0802	4.43106	toxin protein relE-1
-CC_1323	4.43029	Amidase family protein
+CC_3169	4.4285	Transcriptional regulator, AsnC family
+CC_0174	4.4281	General secretion pathway protein E
-CC_1695	4.42773	Conserved hypothetical protein
-CC_3246	4.42265	Acylamino-acid-releasing enzyme
-CC_0774	4.4172	Dimethylaniline monooxygenase [N-oxide forming]
+CC_0992	4.41702	Hypothetical protein
+CC_2393	4.41525	Vanillate demethylase oxygenase subunit A vanA
-CC_1983	4.41446	DNA repair protein recN
+CC_1783	4.41061	Hypothetical protein
+CC_3061	4.4104	Hypothetical membrane spanning protein
+CC_2724	4.41022	AcrB-family cation/multidrug efflux pump
+CC_3164	4.4071	Hypothetical transcriptional regulatory protein
+CC_1444	4.40489	Sterol desaturase family protein
-CC_3443	4.40296	Quaternary ammonium compound-resistance protein
-CC_0790	4.39714	Transcriptional regulators, LysR family
-CC_0411	4.38777	Hypothetical protein
-CC_2683	4.38724	Conserved hypothetical protein
-CC_3710	4.38284	Hypothetical protein
-CC_1212	4.37991	Hypothetical protein
-CC_2357	4.36987	Beta-xylosidase
+CC_0987	4.36974	Glyoxalase family protein
+CC_3502	4.36767	Hypothetical exported protein
-CC_0891	4.36722	Transcriptional regulator
-CC_0825	4.35715	Hypothetical protein
+CC_3167	4.35618	Glucokinase
-CC_2967	4.34571	Cell wall hydrolase family protein
-CC_2233	4.34477	Conserved hypothetical protein
+CC_0115	4.33752	Transcriptional regulators, MarR/EmrR family
+CC_1074	4.33288	Hypothetical protein
-CC_0127	4.32974	Glutathione S-transferase
+CC_0997	4.32925	Hypothetical protein
+CC_0507	4.32765	Hypothetical protein
-CC_2924	4.3276	Conserved hypothetical protein
-CC_2088	4.32359	Glutathione S-transferase
-CC_3278	4.32334	Aspartate racemase
-CC_0812	4.32212	Rhamnogalacturonan acetylesterase
+CC_2841	4.32103	Conserved hypothetical protein
+CC_1856	4.31873	1-acyl-sn-glycerol-3-phosphate acyltransferase
+CC_2489	4.31254	Hypothetical cytosolic protein
-CC_1846	4.31229	SAM-dependent methyltransferase
-CC_0544	4.30883	Conserved hypothetical protein
+CC_1754	4.30698	TonB-dependent receptor
-CC_3711	4.30182	Hypothetical protein
+CC_0966	4.30016	AMP-(fatty)acid ligases
-CC_3613	4.2956	Hypothetical protein
-CC_3144	4.29107	Hypothetical protein
-CC_1925	4.28981	Methyltransferase
-CC_2499	4.28517	hypothetical protein
-CC_1637	4.28473	Hypothetical protein
-CC_2566	4.27623	Transcriptional regulator
-CC_3467	4.27599	Hypothetical protein
+CC_1778	4.27512	Ferrichrome-iron receptor
-CC_0941	4.27466	General stress protein 17O
+CC_3395	4.27274	Transcriptional regulator, algH
+CC_1782	4.26697	Rare lipoprotein B precursor
+CC_2958	4.26439	Dioxygenase
+CC_2721	4.25654	Nickel-cobalt-cadmium resistance protein nccC
-CC_2220	4.25463	Cation transport protein chaC
+CC_1811	4.25372	Hypothetical protein
-CC_1454	4.2524	Hypothetical exported protein
-CC_3270	4.25116	Transcriptional regulator, Cro/CI family
+CC_1392	4.24601	Hypothetical protein
+CC_1233	4.2457	Phosphotransferase family protein
-CC_3515	4.23824	Hypothetical protein
+CC_1410	4.23681	CRP-family transcription regulator ftrB
-CC_3136	4.23553	Transporter
+CC_3058	4.22657	PAS-family sensor histidine kinase/receiver protein
-CC_1907	4.22267	Homolog of the cytoplasmic domain of flagellar protein flhB
+CC_1776	4.2218	Transcriptional regulator, GntR family
+CC_1803	4.22015	3-oxoacyl-[acyl-carrier protein] reductase
+CC_0547	4.21715	Conserved hypothetical protein
+CC_1962	4.21293	Phosphoserine phosphatase
-CC_2760	4.21193	Heme chaperone--apocytochrome heme-lyase
+CC_2739	4.20993	Transposase
+CC_2814	4.20823	Hypothetical cytosolic protein
-CC_0601	4.20711	Tetratricopeptide repeat family protein
-CC_0353	4.20646	Delta3,5-delta2,4-dienoyl-CoA isomerase precursor
+CC_0180	4.20519	General secretion pathway protein K
+CC_0932	4.2027	ABC-type transport system involved in lipoprotein release, ATPase component lolD
-CC_0344	4.20209	Integrase/recombinase (XerC/CodV family)
+CC_1138	4.19803	Iron-regulated outer membrane virulence protein precursor
-CC_2719	4.19517	hypothetical protein
+CC_1588	4.19316	Queuine tRNA-ribosyltransferase
-CC_1139	4.19313	Zinc finger protein
+CC_1225	4.18937	NAD-dependent oxidoreductase
-CC_1868	4.18743	Hypothetical cytosolic protein
-CC_2862	4.18203	Putative permease
-CC_0258	4.18091	Hypothetical protein
+CC_3148	4.17861	EAL-domain diguanylate phosphodiesterase
-CC_3096	4.17755	Lactoylglutathione lyase
-CC_3436	4.1766	TonB-dependent receptor
+CC_3123	4.17602	Transcriptional regulator, TetR family
-CC_1638	4.17511	GMC family oxidoreductase
+CC_0763	4.17439	Cytochrome bd-type quinol oxidase, subunit 2 cydB
+CC_1558	4.16992	Holo-[acyl-carrier protein] synthase
+CC_1446	4.16957	C4-dicarboxylate-binding protein
+CC_1312	4.16865	Hypothetical protein
-CC_2737	4.16342	hypothetical protein
-CC_2053	4.16152	Transcriptional regulator, LacI family
+CC_3533	4.16038	Probable sulfolipid biosynthesis protein sqdA
+CC_2844	4.1598	hypothetical protein
-CC_2643	4.15772	Putative acetyltransferase/acyltransferase
+CC_3091	4.1515	Epoxide hydrolase
-CC_1069	4.1488	hypothetical protein
+CC_0623	4.14797	Type I restriction-modification system restriction subunit
+CC_2163	4.14729	Molecular chaperones (DnaJ family)
-CC_3608	4.14729	hypothetical protein
+CC_2835	4.14076	hypothetical protein
-CC_2968	4.13955	Conserved hypothetical protein
-CC_0453	4.13898	Ribosomal large subunit pseudouridine synthase D
-CC_1082	4.13667	Conserved hypothetical protein
+CC_0546	4.13565	Conserved hypothetical protein
-CC_1932	4.13495	Hypothetical membrane associated protein
+CC_1000	4.13376	SapC family protein
-CC_2716	4.13352	HTH/XRE-family transcriptional regulator
-CC_1768	4.12697	Two-component sensor histidine kinase
-CC_1488	4.12694	Altronate hydrolase
+CC_1020	4.12054	Hypothetical protein
-CC_3340	4.11343	Hypothetical protein
+CC_1795	4.1077	Hypothetical protein
-CC_2119	4.1069	Hypothetical exported protein
-CC_0033	4.10563	hypothetical protein
-CC_0587	4.10469	Hypothetical protein with pentapeptide repeats
+CC_1806	4.10128	Acyl-CoA dehydrogenase
-CC_1633	4.10101	Conserved hypothetical protein (1080)
-CC_3730	4.10061	Hypothetical membrane spanning protein
+CC_0181	4.091	General secretion pathway protein L
+CC_0306	4.09081	Hypothetical protein
+CC_0797	4.08954	Glucan 1,4-beta-glucosidase
-CC_3382	4.08904	Phosphohydrolase (MutT/nudix family protein)
+CC_3716	4.08874	Transcriptional regulator, TetR family
+CC_0805	4.07993	Leucine-responsive regulatory protein
-CC_2010	4.07769	hypothetical protein
+CC_2727	4.07741	Glutaredoxin
+CC_0063	4.07521	Cytochrome p450
+CC_0668	4.07248	Hypothetical protein
+CC_0346	4.07116	Primosomal protein N'
+CC_3673	4.06978	Hypothetical heme exporter protein CcmD
+CC_2675	4.06932	Sugar fermentation stimulation protein A
+CC_0239	4.06608	HPR(SER) kinase / phosphatase
-CC_3224	4.06509	Dihydropteroate synthase
-CC_3309	4.06345	Thioesterase superfamily protein
+CC_3672	4.06196	Heme chaperone heme-lyase
-CC_2381	4.06047	hypothetical protein
+CC_2332	4.057	Biotin synthase related domain containing protein
+CC_0128	4.05368	Hypothetical protein
-CC_3225	4.04787	PAS-family sensor histidine kinase
+CC_0694	4.04734	Transcriptional regulator skgA
-CC_2380	4.03958	hypothetical protein
-CC_0702	4.03292	Endopeptidase degP
-CC_2363	4.03241	Hypothetical protein
-CC_2236	4.02848	hypothetical protein
-CC_2564	4.02463	Transcriptional regulator
+CC_0119	4.02231	Porphyrin biosynthesis protein
+CC_3172	4.01723	Glycerophosphoryl diester phosphodiesterase
-CC_2136	4.01356	Beta-glucosidase
-CC_0978	4.0126	Alpha-L-rhamnosidase
+CC_2467	4.0124	ATP-dependent Clp protease adaptor protein ClpS
+CC_1620	4.01223	GMP synthase [glutamine-hydrolyzing]
-CC_0347	4.01194	Integral membrane protein
-CC_2527	4.01158	Transcriptional regulator, AraC family
-CC_2283	4.00786	Cytoplasmic membrane maltose transporter malY
-CC_2672	4.00412	Parathion hydrolase
+CC_1696	4.00001	Cytochrome C family protein
+CC_0529	3.9978	SNARE-associated family membrane protein
+CC_3219	3.99701	Two-component sensor histidine kinase
+CC_3324	3.99608	Hypothetical protein
+CC_1176	3.99606	Metal-dependent hydrolase
+CC_3722	3.9941	gluconate 2-dehydrogenase / glyoxylate reductase / hydroxypyruvate reductase
-CC_0679	3.99327	abortive infection protein
+CC_0970	3.99268	TonB-dependent receptor
+CC_1878	3.99194	Zinc metalloprotease
-CC_2037	3.98878	Polyketide cyclase/lipid transport protein
+CC_0955	3.98814	Flagellar hook-basal body complex protein fliE
+CC_1026	3.98514	Methyltransferase
-CC_0548	3.98305	Hypothetical protein
+CC_2778	3.98204	Conserved membrane protein
+CC_2723	3.97815	hypothetical protein
-CC_0579	3.97605	TonB-dependent outer membrane receptor
+CC_1404	3.97476	Cytochrome cbb3 oxidase, diheme subunit, membrane-bound ccoP
+CC_2880	3.97471	toxin protein relE-3
-CC_3267	3.9726	Conserved hypothetical protein
+CC_0159	3.96954	DNA replication and repair protein recF
-CC_3497	3.96314	Hypothetical transcriptional regulatory protein
+CC_0335	3.9631	TonB-dependent receptor
-CC_0051	3.96249	HTH transcriptional regulator
-CC_2804	3.96233	TonB-dependent receptor
+CC_0971	3.95984	Tryptophan halogenase
+CC_1002	3.95891	Tryptophan halogenase
+CC_2106	3.95498	Hypothetical protein
+CC_2187	3.95271	L-aminopeptidase/D-esterase dmpA
+CC_3583	3.94841	Hypothetical protein
-CC_2749	3.947	Conserved hypothetical protein
+CC_3553	3.94696	Conserved hypothetical protein
+CC_3018	3.94269	hypothetical protein
-CC_3509	3.93789	Sodium bicarbonate cotransporter
+CC_3410	3.93675	Hypothetical membrane associated protein
+CC_0890	3.93613	Conserved hypothetical protein
-CC_0754	3.93587	Hypothetical protein
+CC_3623	3.93441	hybrid histidine kinase/receiver domain protein
+CC_0885	3.93371	Diaminohydroxyphosphoribosylaminopyrimidine deaminase / 5-amino-6-(5-phosphoribosylamino)uracil reductase
+CC_1629	3.93336	Xylose isomerase family protein
-CC_3745	3.92917	Pyridoxal 5'-phosphate dependent enzyme class III
+CC_1287	3.92857	Outer membrane protein
+CC_2087	3.92856	Thioesterase superfamily protein
-CC_3101	3.92691	Conserved hypothetical protein
-CC_2833	3.9254	Hypothetical cytosolic protein
-CC_0243	3.92504	Hypothetical protein
+CC_1282	3.92333	Endopeptidase degP
-CC_2732	3.92146	retrotransposon-related protein
+CC_1647	3.91867	Hypothetical protein
+CC_0234	3.9175	WecE-family cell wall biogenesis enzyme
-CC_3026	3.91432	Hypothetical protein
+CC_1598	3.91326	Sulfate transport ATP-binding protein cysA
+CC_3310	3.91107	RNA polymerase ECF-type sigma factor
-CC_3729	3.91097	ADA regulatory protein / O6-methylguanine-DNA methyltransferase
+CC_1529	3.91066	Tryptophan halogenase
+CC_0629	3.90785	GAF-family sensor histidine kinase
-CC_3130	3.90784	Glutamine synthetase
-CC_0204	3.90309	Glutathione-regulated potassium-efflux system protein kefB
-CC_1929	3.897	Lipoprotein releasing system ATP-binding protein lolD
+CC_3054	3.89578	Beta-glucosidase / Beta-xylosidase
-CC_2706	3.89391	Transcriptional regulator, Xre family
-CC_2986	3.89088	Hypothetical protein
-CC_2027	3.88888	TonB-dependent outer membrane receptor
+CC_3318	3.88843	Hypothetical protein
+CC_1118	3.888	Uroporphyrin-III C-methyltransferase
-CC_0924	3.88635	Hypothetical phosphatase
+CC_1094	3.88283	Hypothetical protein
+CC_2951	3.88183	TadE-related pilus assembly protein
-CC_3163	3.8804	Hypothetical protein
-CC_2000	3.8764	PE-PGRS-family protein
+CC_2884	3.87287	Two-component sensor histidine kinase
+CC_2883	3.87093	RNA polymerase ECF-type sigma factor sigU
+CC_3466	3.86488	Hypothetical protein
-CC_1791	3.86022	TonB-dependent receptor
-CC_2431	3.85995	Frameshifted variant of holdfast synthesis gene hfsA
-CC_3478	3.85706	Outer membrane lipoprotein Blc
-CC_1792	3.85292	Transcriptional repressor
+CC_0662	3.85227	hypothetical protein
-CC_1586	3.85155	Hypothetical protein
+CC_1274	3.8503	Hypothetical protein
+CC_2496	3.84984	hypothetical protein
+CC_0541	3.84958	Hypothetical protein
-CC_2959	3.84828	Transcriptional regulator, AraC family
+CC_1635	3.848	Conserved hypothetical protein
+CC_3255	3.84434	Hypothetical protein
+CC_2338	3.84279	Transcriptional regulator, TetR family
+CC_0241	3.84258	Phosphocarrier protein HPr
+CC_2703	3.83999	Guanylate cyclase
-CC_3137	3.83977	Spermidine/putrescine-binding protein
-CC_0778	3.8392	Glutathione S-transferase
-CC_2902	3.83906	Patatin family phospholipase domain protein
+CC_0121	3.83753	Hypothetical acetyltransferase
-CC_1958	3.8371	Glycosyltransferase
-CC_2662	3.83692	Transcriptional regulator, TetR family
-CC_2132	3.83635	ABM family monooxygenase
-CC_1113	3.83278	TonB-dependent receptor
+CC_1395	3.83151	Hypothetical protein
+CC_1565	3.82811	Alkaline phosphatase
+CC_0596	3.82752	Chemotaxis receiver domain protein cheYII
+CC_0213	3.82576	Ribosomal-protein-alanine acetyltransferase
-CC_0742	3.82423	Hypothetical protein
+CC_2494	3.82361	Cytochrome P450-terp
-CC_0834	3.82176	Hypothetical protein
-CC_0606	3.82098	Hypothetical protein
-CC_0295	3.8191	Two-component response regulator
+CC_2442	3.81792	hypothetical protein
+CC_2879	3.81528	antitoxin protein relB-3
+CC_0618	3.81323	Uroporphyrin-III C-methyltransferase
+CC_1774	3.80897	Major facilitator superfamily transporter
+CC_2692	3.808	hypothetical protein
+CC_2078	3.80735	hypothetical protein
+CC_0348	3.80683	O-antigen acetylase
-CC_3213	3.80648	Conserved hypothetical protein
-CC_0273	3.8053	Transposase
-CC_1960	3.80004	ATP-dependent endopeptidase Lon
+CC_0667	3.79683	Hypothetical protein
+CC_0611	3.79661	Nitrate transport ATP-binding protein nrtD
-CC_1435	3.79108	Phosphotransferase family protein
-CC_3342	3.78996	possible IS element
-CC_3761	3.78937	Hypothetical membrane spanning protein
+CC_2180	3.78764	Laminin G Domain protein
+CC_0940	3.78645	acyl esterase protein
-CC_1372	3.78613	Hypothetical protein
-CC_1064	3.78194	Conserved hypothetical protein
-CC_2159	3.78073	PHB granule-associated protein, phasin2
-CC_2329	3.77615	DadA-related amino acid oxidase
-CC_3625	3.77436	Cysteine synthase
-CC_3133	3.77407	Glutamine amidotransferase, class I
-CC_0509	3.77221	Methyl-accepting chemotaxis protein
+CC_1452	3.76992	Universal stress protein family
-CC_0800	3.76782	Hypothetical protein
+CC_1032	3.7661	Hypothetical protein
+CC_1467	3.76299	Hypothetical protein
+CC_3453	3.76269	hypothetical protein
-CC_1189	3.75997	N-acetylglucosaminyltransferase
+CC_2116	3.75938	hypothetical protein
-CC_0818	3.75885	Hypothetical protein
-CC_0874	3.75801	antitoxin protein parD-1
-CC_0771	3.75745	Acetyl esterase
-CC_3530	3.75738	Phosphohydrolase (MutT/nudix family protein)
+CC_1098	3.75726	Hypothetical protein
+CC_3240	3.75608	Hypothetical protein
+CC_2859	3.75184	hypothetical protein
-CC_1348	3.74948	Cyclohexanone monooxygenase
+CC_0340	3.74942	Dihydrolipoamide succinyltransferase component (E2) of 2-oxoglutarate dehydrogenase complex
-CC_1208	3.74824	Hypothetical protein
-CC_2250	3.74742	Lipid A biosynthesis lauroyl acyltransferase
+CC_1335	3.745	Tetratricopeptide repeat family protein
+CC_0244	3.74482	Hydrolase (HAD superfamily)
-CC_1294	3.74342	Two component sensor histidine kinase
+CC_2495	3.74267	Rubredoxin
+CC_1222	3.74239	Conserved hypothetical protein
-CC_2479	3.7414	Acyl-CoA dehydrogenase, short-chain specific
-CC_0868	3.74061	Hypothetical ATP-binding protein
-CC_0883	3.73864	Hypothetical protein
-CC_2131	3.73737	Acyl-CoA dehydrogenase
-CC_2545	3.72832	UDP-N-acetylenolpyruvoylglucosamine reductase
-CC_1933	3.7271	Methylmalonyl CoA epimerase
+CC_3060	3.72682	Hypothetical periplasmic protein
+CC_1630	3.72449	NAD-dependent oxidoreductase
-CC_3437	3.7168	Hypothetical protein
-CC_0782	3.71556	Hypothetical protein
+CC_1499	3.71552	Proline iminopeptidase
-CC_0884	3.71506	Transcriptional regulator, GntR family
+CC_3083	3.7136	NADH-dependent flavin oxidoreductase
+CC_2649	3.71344	Hypothetical protein
-CC_1146	3.71322	dTDP-glucose 4,6-dehydratase
-CC_0730	3.71213	Conserved hypothetical protein
-CC_2253	3.70865	Lysophospholipase L2
+CC_3073	3.70752	Conserved hypothetical protein
-CC_1293	3.70639	Two-component response regulator protein
+CC_1826	3.70621	Nickel-responsive regulator NikR
+CC_1413	3.70408	Tetratricopeptide repeat family protein
+CC_0510	3.70374	Acetyl-CoA acetyltransferase
+CC_0642	3.70272	Transposase
+CC_3155	3.70055	Chemotaxis receiver domain protein cheYIII
-CC_0942	3.69987	Nodulation protein N
-CC_2518	3.69825	Phosphatidylserine decarboxylase
-CC_3149	3.69807	Hypothetical protein
+CC_1732	3.69775	Ferritin-like domain protein
+CC_0707	3.69403	Hypothetical cytosolic protein
-CC_3028	3.69318	Transcriptional regulator, ArsR family
+CC_1810	3.68713	hypothetical protein
-CC_3182	3.6867	Hypothetical transporter
+CC_2419	3.68406	Type IV secretory pathway, VirB4 ATPase
+CC_0501	3.68402	hypothetical protein
+CC_1279	3.68289	Glyoxalase family protein
-CC_2926	3.68263	hypothetical protein
+CC_1570	3.67885	2-Nitropropane dioxygenase family protein
+CC_0446	3.67792	N-acetyl-glucosamine/N-acetyl-chitin oligosaccharide outer membrane transporter nagA
+CC_2485	3.67784	Transporter
-CC_2714	3.67556	putative GntR-family transcriptional regulator
+CC_0630	3.67314	Response regulator receiver domain
+CC_1123	3.67044	Conserved hypothetical protein
+CC_3428	3.67039	2,5-diketo-D-gluconic acid reductase
-CC_0373	3.66959	Chromosome partition protein smc
-CC_2006	3.66862	Anhydromuramoyl-peptide exo-beta-N-acetylglucosaminidase
-CC_2400	3.6665	4-coumarate--CoA ligase
-CC_3632	3.66562	Glycosyltransferase
-CC_2311	3.66427	Hypothetical membrane associated protein
-CC_2589	3.66391	hypothetical protein
+CC_1807	3.66206	Acyl-CoA dehydrogenase, short-chain specific
+CC_3031	3.66083	Non-hemolytic phospholipase C
+CC_2634	3.66011	Maltose/maltodextrin transport ATP-binding protein malK
+CC_1358	3.65859	Putative regulatory protein
-CC_1926	3.65772	DNA polymerase III alpha subunit
-CC_3396	3.65719	GGDEF/EAL diguanylate cyclase-phosphodiesterase
-CC_2718	3.65362	Conserved hypothetical protein
+CC_1001	3.64674	Acetyltransferase
-CC_2731	3.64087	hypothetical protein
-CC_2293	3.63884	hypothetical protein
-CC_1944	3.63687	hypothetical protein
+CC_1741	3.63683	Nitrogen assimilation regulatory protein
+CC_3259	3.63492	Hypothetical CheE protein
+CC_3210	3.63489	UDP-N-acetylglucosamine 4,6-dehydratase / UDP-D-quinovosamine 4-dehydrogenase
+CC_3294	3.63231	Hypothetical protein
+CC_0099	3.63151	Hypothetical protein
+CC_2846	3.63066	Conserved hypothetical protein
+CC_1129	3.62952	RNA polymerase ECF-type sigma factor
-CC_2685	3.62612	Conjugal transfer protein trbI
+CC_2693	3.62462	hypothetical protein
+CC_1107	3.62366	O-linked GLCNAC transferase
-CC_2792	3.62212	Cytochrome C6, putative
+CC_3489	3.62136	Beta-lactamase family protein
+CC_2700	3.61908	Two-component response regulator
+CC_2334	3.61867	tRNA-His-GTG
+CC_2435	3.61731	Conserved hypothetical protein
-CC_0424	3.61556	Transcriptional regulator, AsnC family
+CC_0539	3.61501	TonB-dependent receptor
+CC_2353	3.61357	Quinone oxidoreductase
+CC_2114	3.61294	Methyltransferase
-CC_3380	3.61263	3-oxoacyl-[acyl-carrier protein] reductase
-CC_2052	3.61154	Glucan 1,4-beta-glucosidase
+CC_1497	3.6115	Hypothetical protein
-CC_0195	3.60939	3-isopropylmalate dehydratase small subunit
+CC_0610	3.60884	Nitrate transport permease protein nrtB
-CC_1748	3.60634	Melibiose carrier protein
+CC_0540	3.60198	Alpha-N-acetylglucosaminidase
-CC_2963	3.59508	Carbon-nitrogen hydrolase
+CC_3258	3.5935	chemotaxis receiver domain protein cheYIII
+CC_0481	3.59333	Pirin
+CC_2041	3.59083	putative ICC-like phosphoesterases
-CC_0862	3.59004	Hypothetical protein
+CC_3458	3.58858	CAAX amino terminal protease family
+CC_1201	3.58824	Class II Aldolase and Adducin proteins
+CC_2408	3.58447	Protocatechuate 3,4-dioxygenase beta chain
-CC_1048	3.58209	Acylamino-acid-releasing enzyme
+CC_0683	3.57975	Type I secretion adaptor protein hlyD
+CC_0513	3.57806	PurR-related transcriptional regulator
+CC_1417	3.57588	Hypothetical protein
-CC_2309	3.57478	Glutathione S-transferase
-CC_2687	3.57262	Conjugal transfer protein trbF
-CC_3641	3.57087	Cobalt-zinc-cadmium resistance protein czcD
+CC_1148	3.56953	ABC transporter permease protein
-CC_0855	3.56796	Ribosomal large subunit pseudouridine synthase F
-CC_1600	3.56518	Transglutaminase-like enzymes, putative cysteine proteases
-CC_1770	3.56341	Quinol cytochrome oxidase polypeptide IV
-CC_1624	3.56058	Aminobenzoyl-glutamate transport protein
+CC_0550	3.55981	Hypothetical protein
+CC_2874	3.55904	PAS-family sensor histidine kinase
+CC_1781	3.5574	TonB-dependent receptor
-CC_1394	3.55631	Hypothetical protein
-CC_2143	3.55574	Transcriptional regulator, LysR family
-CC_3262	3.55516	Bacterioferritin
+CC_2801	3.55501	Beta-galactosidase
+CC_0399	3.55491	Hypothetical protein
-CC_2550	3.55476	Hypothetical exported protein
+CC_3011	3.55387	BolA protein
-CC_0312	3.55329	Hypothetical protein
-CC_0060	3.55264	Conserved hypothetical protein
-CC_0025	3.55083	Transporter
-CC_2661	3.55	Transcriptional regulator, GntR family
-CC_0140	3.54768	ATPase related to magnesium chelatase subunit ChlI
-CC_1340	3.54382	Hypothetical protein
-CC_3756	3.54271	tRNA (5-carboxymethylaminomethyl-2-thiouridylate) synthase
+CC_1102	3.54241	Hypothetical protein
-CC_2345	3.54134	Conserved hypothetical cytosolic protein
+CC_0706	3.5405	NnrU
-CC_0589	3.53858	Methyl-accepting chemotaxis protein
-CC_2736	3.53643	Transcriptional regulator, MerR family
-CC_2705	3.53368	Transcriptional regulator, Xre family
-CC_2359	3.53352	N(4)-(beta-N-acetylglucosaminyl)-L-asparaginase
+CC_1277	3.53182	phosphodiesterase I / nucleotide pyrophosphatase
+CC_1173	3.52732	NIRV family protein
+CC_3660	3.52689	Conserved hypothetical protein
+CC_3669	3.52623	Heme exporter protein B
+CC_2996	3.52416	Hypothetical protein
-CC_3598	3.52271	Hypothetical protein
-CC_3452	3.52236	Hypothetical protein
+CC_2110	3.52076	Acetyltransferase
-CC_3743	3.51971	Two-component response regulator cenR
+CC_0072	3.5194	Porphobilinogen deaminase
+CC_0201	3.51101	Outer membrane protein
+CC_1101	3.51067	Protoporphyrinogen oxidase
-CC_0536	3.50995	Transcriptional regulator, GntR family
+CC_1957	3.50894	Luciferase-like monooxygenase
-CC_3081	3.50863	Methylmalonyl-CoA mutase homolog MeaA
-CC_3017	3.50814	Magnesium and cobalt efflux protein corB
-CC_0518	3.50609	Cupin superfamily protein
-CC_1967	3.50505	Acetyl-coenzyme A synthetase
+CC_2855	3.50477	hypothetical protein
-CC_2498	3.504	hypothetical protein
+CC_0914	3.50374	Hypothetical protein
-CC_2275	3.5034	FMN reductase
+CC_1100	3.50196	Hypothetical protein
+CC_2104	3.49674	Peptidase, C13 family
+CC_0593	3.4964	Methyl-accepting chemotaxis protein
-CC_0517	3.49536	Hypothetical protein
-CC_1079	3.49005	Conserved hypothetical protein
-CC_1772	3.48883	Quinol cytochrome oxidase polypeptide I
+CC_2993	3.48762	Two-component sensor histidine kinase
+CC_2701	3.48397	Conserved hypothetical protein
-CC_2167	3.48305	Hypothetical cytosolic protein
-CC_3266	3.48011	RNA polymerase sigma-J factor
-CC_1498	3.4779	Conserved hypothetical protein
+CC_2740	3.47621	Antisense sRNA to IS1111A transposase
-CC_3379	3.4744	Nitropropane dioxygenase / Trans-enoyl-CoA reductase family
-CC_1153	3.47301	Conserved hypothetical protein
+CC_0397	3.47231	Delta(3)-cis-delta(2)-trans-enoyl-CoA isomerase
-CC_3368	3.47002	Transcriptional regulator, MarR family
+CC_2702	3.46825	Hypothetical protein
+CC_1788	3.46503	Cation/multidrug efflux pump acrB4
-CC_0847	3.46228	Poly(3-hydroxyalkanoate) depolymerase
+CC_0300	3.46179	Parathion hydrolase
-CC_2534	3.4593	Histidinol-phosphate aminotransferase
-CC_2747	3.4593	Hypothetical membrane spanning protein
+CC_2973	3.4569	Glutathione S-transferase
+CC_0418	3.45525	Phosphohydrolase (MutT/nudix family protein)
+CC_3522	3.45353	Putative adenylate cyclase family
+CC_1177	3.45101	Hypothetical transcriptional regulatory protein
+CC_0996	3.45065	TonB-dependent receptor
+CC_1625	3.44834	Capsule biosynthesis protein capA
-CC_1197	3.44755	Hypothetical protein
-CC_1398	3.44715	Hypothetical protein
+CC_1223	3.44712	Glycerol kinase
-CC_3129	3.44671	FAD dependent oxidoreductase
+CC_1369	3.44502	3-oxoacyl-[acyl-carrier-protein] synthase III
-CC_3619	3.44357	Glutamine-dependent NAD(+) synthetase
+CC_1126	3.44335	Phosphohydrolase (MutT/nudix family protein)
+CC_1202	3.44275	Conserved hypothetical protein
+CC_1611	3.4409	Hypothetical acetyltransferase
+CC_1514	3.44019	Hypothetical protein
+CC_2554	3.4396	PAS-family sensor histidine kinase
+CC_1484	3.43935	hypothetical protein
-CC_2403	3.43876	Transcriptional regulator, AraC family
+CC_3346	3.43868	Lipase
-CC_0770	3.43857	Quinone oxidoreductase
-CC_2397	3.43854	Benzaldehyde dehydrogenase [NAD+]
-CC_0580	3.43724	Transcriptional regulator
-CC_0990	3.43573	Hypothetical protein
-CC_0027	3.43505	2OG-Fe(II) oxygenase
-CC_0898	3.43498	flagellar hook-associated protein flgL
-CC_1610	3.43469	Hypothetical response regulator receiver protein
+CC_1755	3.43461	TRYPTOPHAN HALOGENASE
+CC_2858	3.43308	hypothetical protein
-CC_3718	3.42918	Tetratricopeptide repeat family protein
-CC_0298	3.4279	Glyoxalase superfamily protein
+CC_2691	3.4275	Methyl-accepting chemotaxis protein
-CC_2370	3.42433	Conserved integral membrane protein
+CC_1391	3.42109	Hypothetical protein
-CC_1154	3.42075	dATP pyrophosphohydrolase
-CC_2385	3.41798	hypothetical protein
-CC_3376	3.41772	Conserved hypothetical protein
-CC_0401	3.4167	DNA transformation protein tfoX
+CC_2412	3.41593	4-hydroxybenzoate transporter
-CC_1869	3.41462	Hypothetical protein
-CC_2378	3.41394	UDP-N-acetylglucosamine 4-epimerase
+CC_1486	3.41108	Undecaprenyl-phosphate beta-N-acetyl-D-fucosaminephosphotransferase
+CC_2199	3.41108	Conserved hypothetical protein
-CC_1733	3.40958	Acyl-acyl carrier protein synthetase
-CC_0838	3.40633	ABC transporter ATP-binding protein
+CC_2128	3.40597	ANTIBIOTIC-INDUCED PROTEIN, Drp35
+CC_2797	3.40597	Hydrolase/acyltransferase family protein
-CC_2234	3.40565	Conserved hypothetical protein
-CC_0558	3.4045	Conserved hypothetical protein
+CC_0428	3.40061	Methyl-accepting chemotaxis protein
-CC_3314	3.39859	Conserved hypothetical protein
+CC_0896	3.39643	Sensory transduction protein kinase
+CC_1402	3.39285	Cytochrome cbb3 oxidase, cytochrome c subunit ccoO
+CC_0586	3.3916	PAS-family sensor histidine kinase
-CC_0141	3.39078	Glutathione synthetase
-CC_2117	3.38993	Hypothetical exported protein
+CC_1837	3.38773	16S rRNA m(2)G 1207 methyltransferase
+CC_0421	3.38738	Hypothetical cytosolic protein
-CC_3363	3.38701	death on curing toxin protein doc
+CC_0946	3.38572	Putative cytochrome P450 YJIB
-CC_3299	3.38431	ABC transporter ATP-binding protein
-CC_3307	3.38407	Hypothetical glycosyltransferase family 9 protein
-CC_0853	3.38383	Conserved hypothetical protein
-CC_2402	3.3831	Vanillin dehydrogenase
+CC_0999	3.38133	TonB-dependent receptor
+CC_1762	3.3772	Hypothetical protein
-CC_3482	3.37685	Conserved hypothetical protein
+CC_2149	3.37013	TonB-dependent receptor
+CC_1422	3.36973	Alpha-L-arabinofuranosidase
+CC_2127	3.36786	Conserved hypothetical protein
-CC_3126	3.36544	Putative arginine/agmatin antiporter
+CC_0981	3.36502	RNA polymerase ECF-type sigma factor
+CC_2426	3.36221	oligosaccharide translocase/flippase hfsF
+CC_1850	3.36196	Two-component response regulator
+CC_0599	3.36089	Hypothetical protein
-CC_3628	3.36035	Beta-lactamase family protein
-CC_0779	3.35936	3-ketoacyl-CoA thiolase
+CC_1855	3.3582	Transcriptional regulator, TetR family
+CC_2427	3.35782	glycosyltransferase hfsG
+CC_1649	3.35781	RNA polymerase sigma-E factor
+CC_2198	3.35751	Membrane alanine aminopeptidase
+CC_0132	3.35523	Rrf2 family protein
+CC_1355	3.35189	5-aminolevulinic acid synthase
-CC_1397	3.35179	3-deoxy-7-phosphoheptulonate synthase
-CC_3140	3.35064	Succinate-semialdehyde dehydrogenase [NADP+]
+CC_1433	3.35017	Conserved hypothetical protein
+CC_3131	3.34904	toxin protein relE-4
-CC_2392	3.34627	Transcriptional regulator vanR
+CC_0698	3.34601	GumN superfamily protein
+CC_1804	3.34557	Hypothetical protein
+CC_3519	3.34277	Hypothetical membrane spanning protein
+CC_2673	3.34185	Transcriptional regulator
+CC_3286	3.34083	Two-component receiver domain protein
+CC_2598	3.33994	Glucose inhibited division protein A
+CC_0316	3.33851	Hypothetical protein
-CC_2076	3.33643	Transcriptional regulator
-CC_0776	3.33546	Lignostilbene-alpha,beta-dioxygenase
+CC_2205	3.3343	tRNA synthetases class I, catalytic domain
-CC_1959	3.33333	DNA-binding protein HU
+CC_1851	3.33061	Enoyl-CoA hydratase
-CC_0288	3.33002	Autotransporter protein
-CC_2470	3.32935	Adenosine 5'-monophosphoramidase
-CC_2004	3.32889	Chromosome segregation and condensation protein B scpB
+CC_3423	3.3281	Ribosomal protein L11 methyltransferase
-CC_2142	3.32785	Glyoxalase family protein
+CC_1242	3.32764	Formate dehydrogenase accessory protein fdhD
-CC_0356	3.32758	Conserved hypothetical protein
-CC_3670	3.32703	Transporter
-CC_2957	3.32556	Acyltransferase
+CC_0004	3.32246	Dephospho-CoA kinase
-CC_2356	3.32135	HTH DNA-binding protein
-CC_3626	3.31611	DNA-cytosine methyltransferase
-CC_1375	3.3097	dTDP-glucose 4,6-dehydratase
-CC_1164	3.30632	NADH-ubiquinone oxidoreductase
-CC_3661	3.30594	2'-5' RNA ligase
+CC_2785	3.30524	Glyoxalase/Bleomycin resistance protein, dioxygenase superfamily
-CC_2769	3.30496	hypothetical protein
+CC_2486	3.30469	Transporter
-CC_0149	3.30324	Conserved hypothetical protein
-CC_3234	3.30268	Short-chain acyl-CoA hydrolase
-CC_3754	3.30215	Methyltransferase gidB
+CC_1548	3.30177	Acetyltransferase
-CC_3165	3.299	diguanylate receptor protein dgrB
+CC_1224	3.2987	Gluconolactonase
-CC_0991	3.29788	TonB-dependent receptor
-CC_3372	3.29778	ABC transporter permease protein
-CC_3114	3.29764	Hypothetical protein
-CC_3476	3.29685	Conserved hypothetical protein
-CC_0728	3.29559	Hypothetical protein
+CC_3507	3.29414	Beta-lactamase repressor
-CC_3260	3.29235	Hypothetical protein
-CC_2346	3.29047	Histidinol dehydrogenase
-CC_2358	3.28993	Carboxymethylenebutenolidase
-CC_0828	3.28943	Carbon-nitrogen hydrolase family protein
-CC_2005	3.2894	Chromosome segregation and condensation protein fusion scpAB
-CC_1809	3.28796	TonB-dependent receptor
+CC_1068	3.28637	Conserved hypothetical protein
+CC_1385	3.28603	Fructose-1,6-bisphosphatase
+CC_2889	3.28492	Polyprenyl-phosphate beta-D-glucosyltransferase
+CC_3181	3.28484	Magnesium and cobalt transport protein corA
+CC_1836	3.28244	Transcriptional regulator, MarR family
-CC_1865	3.28207	Cysteine desulfhydrase / Selenocysteine lyase
-CC_1666	3.27908	TonB-dependent outer membrane receptor
-CC_2034	3.27673	hypothetical protein
-CC_3726	3.27659	Molybdopterin biosynthesis MoeB protein
+CC_2628	3.27523	holdfast attachment protein hfaA
+CC_1567	3.27152	Beta-lactamase family protein
-CC_1934	3.27146	Metal-dependent hydrolase
-CC_0577	3.27097	Cyanophycinase
-CC_2917	3.27017	Outer membrane lipoprotein Blc
-CC_0626	3.26908	Hypothetical protein
+CC_0692	3.2689	Hypothetical protein
-CC_3268	3.26867	Conserved hypothetical protein
-CC_2111	3.26829	Hypothetical membrane spanning protein
-CC_3739	3.26679	MuttS related protein
-CC_1640	3.26534	Beta-lactamase repressor
+CC_1583	3.26468	Peptidyl-prolyl cis-trans isomerase
-CC_2786	3.26454	Phage Prohead Protease
-CC_0186	3.2642	Guanine-hypoxanthine permease
-CC_1426	3.26417	Cysteine synthase
-CC_2355	3.26411	Transcriptional regulator
+CC_0947	3.26403	Enoyl-CoA hydratase
-CC_3128	3.26366	Tetratricopeptide repeat family protein
+CC_2696	3.26315	Hypothetical protein
-CC_0022	3.26262	Putative aerobic-type carbon monoxide dehydrogenase, small subunit coxS
-CC_2787	3.26209	Conserved hypothetical protein
-CC_3216	3.26197	Phosphoserine aminotransferase
-CC_2396	3.26073	Aryl-alcohol dehydrogenase
-CC_0079	3.26046	Acyl-CoA dehydrogenase, long-chain specific
-CC_2254	3.25908	Nonspecific lipid-transfer protein
+CC_1431	3.25892	DNA-dependent DNA polymerase III alpha chain
+CC_2676	3.25866	hypothetical protein
+CC_1641	3.25859	2'-5' RNA ligase
+CC_1329	3.25769	RNA polymerase sigma factor
+CC_0336	3.25565	Transporter
+CC_2895	3.25273	hypothetical protein
+CC_3479	3.24921	Hypothetical protein
-CC_0842	3.24613	Hypothetical protein
+CC_1149	3.24542	Two-component sensor kinase yocF
+CC_0988	3.24335	Hexuronate transporter
+CC_0521	3.24247	Nitrogen regulatory protein P-II
+CC_0756	3.24194	Phosphatidylglycerol glycosyltransferase
-CC_2244	3.24189	ABC transporter permease protein
-CC_3160	3.24114	Queuosine biosynthesis protein QueC
+CC_1330	3.24102	Radical SAM superfamily protein
+CC_1436	3.23762	Conserved membrane spanning protein
-CC_3317	3.23712	Hypothetical protein
-CC_3547	3.23655	Hypothetical protein
+CC_1031	3.2365	Hypothetical protein
-CC_3138	3.23597	Glutamine synthetase
+CC_1501	3.2329	Hypothetical transcriptional regulatory protein
-CC_2593	3.22945	Conserved hypothetical protein
-CC_2013	3.22644	Transporter, LysE family
+CC_1092	3.22173	Acetyltransferase
+CC_2653	3.21863	Nitroreductase family
-CC_1083	3.21843	Ribosomal-protein-alanine acetyltransferase
-CC_2686	3.21742	Conjugal transfer protein TrbG
-CC_0814	3.21595	Glucose/fructose transport protein
+CC_2123	3.21554	Conserved hypothetical protein
-CC_1019	3.2146	Alpha-ketoglutarate permease
-CC_2315	3.21412	Transporter, MFS superfamily
+CC_1185	3.21409	ATP-dependent helicase hrpB
-CC_0935	3.21363	Phosphinothricin N-acetyltransferase
+CC_0120	3.21111	Putative transcriptional regulator
-CC_1831	3.21	ABC transporter ATP-binding protein
-CC_1412	3.20725	Transcriptional regulator
-CC_3174	3.20661	Aminobutyraldehyde dehydrogenase
-CC_0590	3.20653	Hypothetical protein
+CC_3112	3.19674	Transcriptional regulator, MarR family
-CC_3690	3.19629	Hypothetical cytosolic protein
-CC_0936	3.1957	Protease II
+CC_1533	3.19491	Glutathione S-transferase
-CC_3366	3.19479	Rhodanese-related sulfurtransferases
+CC_3077	3.19183	Hypothetical cytosolic protein
-CC_0864	3.19157	3-oxoacyl-[acyl-carrier-protein] synthase III
-CC_2650	3.19135	Glutaminyl-peptide cyclotransferase
-CC_2020	3.19135	Na+ driven multidrug efflux pump
-CC_2872	3.19052	Cell wall hydrolase family protein
+CC_0383	3.18845	Hypothetical protein
+CC_1353	3.18791	Methyltransferase
-CC_3252	3.18576	ECF-family RNA polymerase sigma factor
+CC_1328	3.1849	Acetyltransferase
+CC_2457	3.18484	Phosphohydrolase (MutT/nudix family protein)
+CC_0112	3.18431	Conserved hypothetical protein
+CC_2022	3.18251	Glyoxalase family protein
-CC_3238	3.18233	Crossover junction endodeoxyribonuclease ruvC
-CC_2794	3.18189	Transcriptional regulator, TetR family
+CC_1547	3.18106	Rod shape-determining protein rodA
+CC_3607	3.17976	Glutamate synthase [NADPH] large chain
+CC_1314	3.17954	Putative ABC transporter C8C9.18 in chromosome I
+CC_2679	3.17869	Hypothetical protein
+CC_3426	3.17807	Conserved hypothetical protein
+CC_2218	3.1776	Hypothetical protein
+CC_1432	3.17735	Acetyl-CoA acetyltransferase
-CC_3675	3.17663	Hypothetical protein
+CC_3097	3.17409	Integral membrane protein
-CC_3618	3.17213	Mannose-1-phosphate guanylyltransferase (GDP)
-CC_1428	3.17178	Deoxyribodipyrimidine photolyase
+CC_0216	3.17129	Conserved hypothetical protein
+CC_3435	3.16861	Carboxy-terminal processing protease precursor
-CC_3701	3.16806	GumN superfamily protein
+CC_1805	3.16733	Gluconolactonase
-CC_2137	3.16726	Methionine synthase I metH
+CC_0153	3.16423	Heat-inducible transcription repressor hrcA
+CC_2451	3.16202	hypothetical protein
-CC_2563	3.16136	Cell division protein mraZ
-CC_1209	3.16009	Hypothetical protein
-CC_1325	3.15937	Conserved hypothetical protein
-CC_2611	3.1591	Acetamidase
-CC_1613	3.15861	Hemimethylated DNA-binding protein yccV
-CC_1025	3.15842	Penicillin acylase
-CC_0081	3.15787	Transcriptional regulator, MerR family
-CC_0009	3.15763	Alkylated DNA repair protein alkB
-CC_0869	3.15754	6-aminohexanoate-dimer hydrolase
+CC_1535	3.15695	Hypothetical protein
+CC_2155	3.1546	hypothetical protein
+CC_1616	3.15321	Potassium channel protein
+CC_2481	3.15126	Membrane alanine aminopeptidase
-CC_0919	3.14991	Transcriptional regulator, TetR family
+CC_3758	3.14822	Carboxymethylenebutenolidase
-CC_3640	3.14599	D-glycero-D-manno-heptose-7-phosphate 1-kinase / D-glycero-D-manno-heptose-1-phosphate adenylyltransferase
-CC_2712	3.14581	Conserved hypothetical protein
-CC_1785	3.14314	Outer membrane efflux protein
-CC_1663	3.14271	PaaI thioesterase family protein
+CC_1651	3.14238	3-methyl-2-oxobutanoate hydroxymethyltransferase
+CC_2421	3.14215	Type IV secretory pathway, VirB9 channel protein
+CC_3239	3.14114	N-acyl-L-amino acid amidohydrolase
-CC_3685	3.13971	Short chain dehydrogenase
+CC_0276	3.1395	Glutaminase
+CC_0500	3.13587	Conserved hypothetical protein
+CC_2099	3.13462	competence damage-inducible protein cinA
-CC_2985	3.13232	antitoxin protein parD-4
-CC_1006	3.13225	Transcriptional regulator
+CC_0878	3.13047	ClpB protein
-CC_3755	3.13041	Glucose inhibited division protein A
-CC_3049	3.12996	DNA primase
-CC_3313	3.12825	Oligoendopeptidase F
-CC_2642	3.12741	Choline dehydrogenase
+CC_2339	3.12655	Hypothetical protein
+CC_0598	3.12386	Chemotaxis protein methyltransferase
-CC_0041	3.12346	Hypothetical protein
+CC_1628	3.12314	Nucleoside permease NUPG
-CC_2585	3.12229	Ribosomal protein L11 methyltransferase
+CC_1336	3.12223	4-diphosphocytidyl-2-C-methyl-D-erythritol kinase
+CC_0157	3.12112	Transcriptional regulator, ArsR family
-CC_2573	3.12086	Transcriptional regulator, AraC family
+CC_3744	3.11908	Hypothetical cytosolic protein
+CC_0655	3.11905	PAS-family GGDEF/EAL protein
+CC_2854	3.11893	spsG-related polysaccharide biosynthesis protein
+CC_1012	3.11845	Perosamine synthetase
+CC_3325	3.11662	Two-component response regulator
+CC_1595	3.11538	Two-component response regulator kdpE
-CC_2051	3.11531	Pyruvate kinase
-CC_0710	3.11356	Hypothetical protein
+CC_1982	3.11246	hypothetical protein
+CC_2982	3.11188	Hypothetical protein
+CC_0892	3.1097	Conserved hypothetical protein
-CC_0666	3.10965	Hypothetical protein
-CC_3221	3.10829	Putative epimerase
+CC_1779	3.10635	Transcriptional regulator, AraC family
+CC_0176	3.10244	General secretion pathway protein G
+CC_1615	3.10214	23S rRNA Um2552 2'-O-methyltransferase
-CC_2971	3.10131	GAF/PAS-family sensor histidine kinase
+CC_2267	3.10041	Dabb-family alpha/beta stress response protein
-CC_3111	3.09979	Acetyl-coenzyme A synthetase
-CC_3253	3.09939	ECF-family RNA polymerase sigma factor
+CC_1405	3.0986	Polyferredoxin protein fixG
-CC_3732	3.09632	Transporter
-CC_2873	3.0948	Non-specific DNA-binding protein Dps / Iron-binding ferritin-like antioxidant protein / Ferroxidase
+CC_3150	3.09427	Hypothetical transcriptional regulatory protein
-CC_2953	3.09081	Para-aminobenzoate synthetase component I
-CC_1759	3.09019	ABC transporter ATP-binding protein
-CC_3066	3.08952	Glutamate N-acetyltransferase / Amino-acid acetyltransferase
-CC_3113	3.08928	L-Ala-D/L-Glu racemase
-CC_2541	3.08846	Cell division protein ftsA
-CC_3173	3.0884	Glycosyltransferase
-CC_2922	3.08832	Hydrogenase, cytochrome b-type subunit
+CC_0398	3.08759	Short chain dehydrogenase
-CC_0784	3.0874	2-dehydro-3-deoxy-6-phosphogalactonate aldolase
+CC_3503	3.0845	SCO1/SenC family protein
+CC_2728	3.08448	Hypothetical protein
+CC_1170	3.08371	Pyrazinamidase / Nicotinamidase
-CC_1503	3.08329	Arsenate reductase
+CC_0289	3.08295	Phosphate regulon sensor protein phoR
+CC_3020	3.08271	Hypothetical protein
-CC_2085	3.08264	Glutathione S-transferase
-CC_2711	3.08262	Asparagine synthetase [glutamine-hydrolyzing]
+CC_2569	3.08245	Cyclohexanone monooxygenase
-CC_0773	3.081	Hypothetical cytosolic protein
-CC_0634	3.08057	O-antigen export system ATP-binding protein
+CC_3204	3.07986	Homoserine O-acetyltransferase
+CC_1481	3.0796	Transporter
+CC_2708	3.07864	FecR family protein
+CC_1736	3.07614	Hypothetical cytosolic protein
+CC_0836	3.07596	PAS-family sensor histidine kinase
-CC_3296	3.07422	Hypothetical protein
-CC_3724	3.07301	Succinyl-CoA:coenzyme A transferase
-CC_1763	3.07208	Transcriptional regulator, MerR family
-CC_0480	3.07064	Hypothetical protein
+CC_2177	3.06999	hypothetical protein
-CC_1966	3.06989	Phosphoglycerate mutase
+CC_2482	3.06911	Sensory transduction histidine kinase pleC
+CC_2288	3.06909	Tryptophan halogenase
-CC_3118	3.06894	Transcriptional regulator, TetR family
+CC_1802	3.06711	NADH dehydrogenase
+CC_1443	3.06687	Hypothetical protein
-CC_2158	3.06565	Translation initiation inhibitor
+CC_3622	3.06562	YggU superfamily protein
+CC_3668	3.06559	Heme exporter protein A
-CC_2270	3.06423	Membrane-bound aldehyde dehydrogenase iron-sulfur protein
-CC_2956	3.06417	hypothetical protein
-CC_2165	3.06387	Pantoate--beta-alanine ligase
-CC_3644	3.05983	mRNA 3'-end processing factor
-CC_0475	3.05834	Conserved hypothetical protein
+CC_0170	3.05789	Hypothetical protein
-CC_0781	3.05485	Hypothetical protein
-CC_1948	3.05279	hypothetical protein
+CC_3643	3.05253	Citrate synthase
+CC_0168	3.04984	Bis(5'-nucleosyl)-tetraphosphatase (symmetrical)
+CC_0427	3.04904	Acyl-CoA dehydrogenase, short-chain specific
+CC_1374	3.04663	Heme O monooxygenase (ferredoxin)
+CC_1644	3.0458	Hypothetical protein
-CC_0578	3.04496	Short-chain fatty acids transporter
-CC_1112	3.04405	Hypothetical protein
+CC_0231	3.04383	tRNA-specific adenosine deaminase
-CC_2282	3.03844	Glucoamylase
+CC_0608	3.03771	Conserved hypothetical protein
-CC_2764	3.0369	hypothetical protein
-CC_1039	3.03669	Peptide methionine sulfoxide reductase
-CC_1339	3.03603	Nitrogen regulatory protein GlnK
+CC_1124	3.03509	Glutathione S-transferase
-CC_3493	3.03443	Ribonucleoside-diphosphate reductase alpha chain
+CC_1546	3.03416	Cell elongation specific D,D-transpeptidase
-CC_1470	3.03337	Acetyltransferase
-CC_0330	3.03203	LytTr DNA-binding domain
-CC_2521	3.03174	hybrid sensor histidine kinase/receiver domain protein
+CC_3612	3.03029	Small-conductance mechanosensitive channel mcsS
+CC_1749	3.03015	Hypothetical protein
-CC_2674	3.02807	Putative competence-damage protein
-CC_2361	3.02624	Glutathionylspermidine synthase family
-CC_0722	3.02347	TonB-dependent receptor
+CC_1304	3.02246	Alkaline phosphatase synthesis two-component response regulator phoP
-CC_0196	3.02073	3-isopropylmalate dehydratase large subunit
+CC_1614	3.0206	Exopolyphosphatase
-CC_1137	3.02057	Transcriptional regulator, LacI family
-CC_1917	3.01996	1-deoxy-D-xylulose 5-phosphate reductoisomerase
+CC_1349	3.01818	hypothetical protein
-CC_2362	3.01781	putative alpha helical protein
+CC_2272	3.01776	Endonuclease III
-CC_1703	3.01551	Phosphoribosylformylglycinamidine cyclo-ligase
-CC_3383	3.01531	Serine protease
+CC_0930	3.01466	Periplasmic efflux protein, lipoprotein precursor
-CC_2471	3.01464	hypothetical protein
+CC_2565	3.01433	alpha/beta hydrolase family protein
+CC_3177	3.01125	Transcriptional regulator, AsnC family
-CC_2449	3.01019	proline-rich hypothetical protein
-CC_1961	3.00645	ATP-dependent endopeptidase clp ATP-binding subunit clpX
-CC_2328	3.00156	Acyl-CoA dehydrogenase
-CC_2759	3.00031	Cytochrome c-type biogenesis protein ccmH
+CC_1594	2.9992	Osmosensitive K+ channel histidine kinase kdpD
-CC_2768	2.9954	hypothetical glycine-rich protein
+CC_3465	2.99528	ATP-dependent DNA helicase recQ
+CC_1789	2.99379	Hypothetical protein
+CC_1631	2.99274	IolE-related protein
+CC_0937	2.99123	General stress protein 17O
+CC_2126	2.99057	Dihydrofolate reductase
+CC_0333	2.99054	Lignostilbene-alpha,beta-dioxygenase
-CC_1904	2.98967	DNA translocation competence protein ComA
-CC_1145	2.98647	TonB-dependent receptor
+CC_1596	2.98484	Sulfate transport system permease protein cysT
-CC_0109	2.9828	ATP-dependent endopeptidase Lon
+CC_2422	2.98253	Type IV secretory pathway, VirB10 channel protein
+CC_1445	2.98088	Hypothetical protein
+CC_2196	2.9797	Disulfide bond formation protein B
-CC_3075	2.97876	hybrid sensor histidine kinase/receiver domain protein
+CC_3030	2.97809	Melibiose carrier protein
+CC_0652	2.97809	PAS-family hybrid histidine kinase/receiver protein
+CC_1597	2.97765	Sulfate transport system permease protein cysW
-CC_2415	2.97581	Hypothetical protein
-CC_0020	2.97491	Hypothetical protein
+CC_1284	2.97481	Ribosomal large subunit pseudouridine synthase C
-CC_3578	2.97478	Creatinine amidohydrolase family protein
-CC_2030	2.97405	hypothetical protein
-CC_2026	2.97399	Conserved hypothetical protein
+CC_0907	2.97366	FlbE protein
-CC_0248	2.97351	Sensor histidine protein kinase
+CC_1676	2.97278	Methyltransferase
+CC_2077	2.97213	Putative rhamnosyl transferase
+CC_2306	2.97167	Oxidoreductase
+CC_3122	2.97147	Ring hydroxylating dioxygenase, alpha-subunit
+CC_2258	2.97104	Small heat shock protein
-CC_0452	2.97093	Hypothetical protein
+CC_1557	2.97023	Pyridoxal phosphate biosynthetic protein pdxJ
+CC_0998	2.97014	ABC transporter ATP-binding protein
-CC_0412	2.96902	Hypothetical protein
-CC_3115	2.96844	Conserved hypothetical protein, putative zinc finger
+CC_2067	2.96799	hypothetical protein
-CC_2289	2.96637	hypothetical protein
+CC_2409	2.96468	Protocatechuate 3,4-dioxygenase alpha chain
+CC_2074	2.96376	Hypothetical protein
+CC_1169	2.9631	nitrilotriacetate monooxygenase
+CC_1386	2.96265	Single-stranded-DNA-specific exonuclease recJ
+CC_3348	2.96216	Hypothetical protein
-CC_2509	2.9618	Endopeptidase htpX
-CC_3576	2.96166	IolS protein
-CC_3141	2.96	Aldehyde dehydrogenase
+CC_1458	2.95866	FlbT protein
-CC_2096	2.95784	Phosphatase/phosphohexomutase family protein
+CC_2016	2.95602	Putative NADP-dependent oxidoreductase
-CC_2286	2.95572	Alpha-amylase
-CC_3134	2.9554	Spermidine/putrescine transport ATP-binding protein potA
+CC_2249	2.95324	chemotaxis receiver protein cheYIII
+CC_0251	2.95289	Zinc metalloprotease
-CC_2478	2.951	Acyl-CoA dehydrogenase
+CC_2455	2.94757	Aspartate aminotransferase
+CC_3014	2.94616	Hypothetical protein
-CC_2955	2.94579	Protein tyrosine phosphatase
-CC_0327	2.94533	Molybdenum-pterin binding protein mopB
-CC_3678	2.94445	Intracellular septation protein
-CC_2771	2.94425	Conserved hypothetical protein
-CC_2948	2.94405	Type IV pilin protein pilA
-CC_1052	2.9427	Glycosyltransferase
+CC_0516	2.94186	Transcriptional regulator, LacI family
+CC_1286	2.94057	Short chain dehydrogenase
-CC_1530	2.94015	Hypothetical protein
-CC_2371	2.93867	Ribonuclease III
+CC_1800	2.93785	Acyl-CoA thioesterase II
+CC_1174	2.93764	Hypothetical cytosolic protein
-CC_2586	2.93394	Hypothetical protein
-CC_3329	2.93281	Hypothetical protein
+CC_3241	2.93204	Hypothetical protein
+CC_2901	2.93198	Glutathione S-transferase
+CC_2604	2.9318	Serine--pyruvate aminotransferase
+CC_0622	2.93127	5-methylcytosine-specific restriction enzyme MRR
-CC_3076	2.93124	3-oxoacyl-[acyl-carrier protein] reductase
-CC_0551	2.93112	Hypothetical protein
+CC_1500	2.93091	Na(+)/H(+) antiporter
+CC_0645	2.93045	Transcriptional regulator, MarR family
-CC_0639	2.92883	Hypothetical cytosolic protein
+CC_3723	2.928	Acylamino-acid-releasing enzyme
-CC_3080	2.92785	Nucleotidyltransferase
-CC_1050	2.9244	Hypothetical membrane spanning protein
+CC_0895	2.92392	Transcriptional regulator, MarR family
+CC_3621	2.92389	Hypothetical YGGT family protein
-CC_1808	2.92337	Short chain dehydrogenase
-CC_0354	2.92249	SH3 domain-containing cell surface protein
-CC_3157	2.92154	Hypothetical cupin 2 domain containing protein
+CC_2909	2.91888	Two component sensor histidine kinase
+CC_1022	2.91885	Entericidin B homolog
+CC_1559	2.91796	Signal peptidase I
-CC_3418	2.91796	Carboxypeptidase S1
+CC_3040	2.91691	Flagellum-specific ATP synthase fliL
+CC_1151	2.91636	L-lactate dehydrogenase (FMN-linked)
+CC_1130	2.91547	FecR family protein
-CC_1513	2.9143	Hypothetical protein
+CC_2468	2.91347	ATP-dependent clp protease ATP-binding subunit clpA
+CC_3439	2.91312	Hypothetical protein
-CC_1710	2.91235	Polyphosphate kinase
-CC_3027	2.91086	Conserved membrane spanning protein
+CC_0928	2.91048	Transposase
+CC_2826	2.91001	MoxR-like ATPases
-CC_1157	2.90984	Histidine triad (HIT) protein
-CC_2946	2.90963	Pilus assembly protein CpaB
-CC_0605	2.90949	Hypothetical protein
-CC_3717	2.905	Enoyl-[acyl-carrier protein] reductase (NADH)
+CC_0929	2.90431	Transposase
-CC_0259	2.90408	Glutathione S-transferase
+CC_2633	2.90246	ABC transporter substrate-binding protein
+CC_2325	2.90133	Alpha-methylacyl-CoA racemase
-CC_3132	2.90045	Gamma-aminobutyrate aminotransferase
-CC_2682	2.90038	hypothetical protein
+CC_0190	2.8989	Acyl-CoA hydrolase
-CC_0716	2.89699	Lysien 2,3-aminomutase
+CC_1632	2.89613	Cytochrome c
+CC_0515	2.89514	Transposase
+CC_3109	2.89297	Hypothetical protein
+CC_1786	2.89279	Transcriptional regulator, TetR family
+CC_1578	2.89156	Transporter, drug/metabolite exporter family
-CC_3095	2.89103	Transposase
+CC_1381	2.88877	Hypothetical protein
-CC_0880	2.88836	Transcriptional regulators, MarR/EmrR family
+CC_2222	2.88803	chorismate mutase-family protein
+CC_0552	2.88764	Hypothetical response regulator receiver protein
+CC_0983	2.88652	TonB-dependent outer membrane receptor
-CC_2175	2.88628	Flagellar motor switch protein fliN
+CC_0435	2.88407	Chemotaxis protein methyltransferase
-CC_1987	2.88277	Phytoene synthase family protein
-CC_1178	2.88247	Hypothetical cytosolic protein
-CC_1505	2.88164	Transcriptional regulator, ArsR family
-CC_3010	2.88156	Molecular chaperones (DnaJ family)
-CC_2174	2.88083	Mg2+ transporter mgtE
-CC_1215	2.87916	EMG2 protein
+CC_1232	2.87771	Hypothetical protein
-CC_0867	2.87709	Erythromycin esterase family protein
+CC_3003	2.87668	Conserved hypothetical protein
-CC_1854	2.8751	ADP-heptose LPS heptosyltransferase
-CC_0830	2.87483	Amidophosphoribosyltransferase family protein
-CC_0772	2.8727	Transcriptional regulator, TetR family
+CC_2265	2.8724	Acetyltransferase, GNAT family
-CC_2430	2.87186	Polysaccharide autokinase-related protein hfsB
-CC_1476	2.86992	Chaperone protein dnaK
-CC_1347	2.86991	Delta-aminolevulinic acid dehydratase
-CC_0647	2.86964	Transcriptional activator chrR
+CC_1756	2.86838	Beta-glucosidase
+CC_0798	2.8668	Sialic acid-specific 9-O-acetylesterase
-CC_3223	2.86635	Phosphomethylpyrimidine kinase / Hydroxymethylpyrimidine kinase
-CC_1047	2.86348	Tetracycline resistance protein
-CC_0738	2.86341	Aspartate aminotransferase
-CC_3302	2.86176	Hypothetical protein
+CC_1238	2.86042	Hypothetical protein
-CC_3125	2.86035	Parathion hydrolase
-CC_2659	2.8592	Oxalate/formate antiporter
-CC_0228	2.85841	Hypothetical membrane spanning protein
+CC_0462	2.8572	transport protein
+CC_0260	2.85719	Ribonucleoside-diphosphate reductase beta chain
-CC_0061	2.85528	Oxygen-insensitive NADH nitroreductase
-CC_3378	2.85514	Hypothetical protein
+CC_3371	2.85465	DNA integration/recombination/inversion protein
+CC_1469	2.85455	Hypothetical protein
-CC_2028	2.85325	TolB protein precursor/tail-specific protease
-CC_3188	2.85289	Long-chain-fatty-acid--CoA ligase
-CC_1707	2.85258	Hypothetical protein
-CC_1989	2.85123	Mth938-like membrane protein
-CC_3186	2.85041	Conserved hypothetical protein
+CC_1104	2.85028	Proton/sodium-glutamate symport protein
-CC_0304	2.85018	Hypothetical lipoprotein
-CC_0247	2.84996	Two-component receiver protein
-CC_1863	2.84884	ADP-ribosylglycohydrolase
+CC_1642	2.84837	Arsenate reductase
-CC_1689	2.84831	Organic solvent tolerance protein
+CC_3454	2.8476	Acyl-CoA dehydrogenase
+CC_2853	2.84657	spsF-related cytidylyltransferase
-CC_1457	2.84413	FlbA protein
+CC_2893	2.84354	hypothetical protein
-CC_0534	2.84227	N-acetylglucosamine-6-phosphate deacetylase
+CC_1643	2.84218	Phosphoglycolate phosphatase
-CC_2962	2.84205	Glyoxalase family protein
+CC_1753	2.84031	Transcriptional regulator
-CC_2868	2.8396	N-acetylneuraminate synthase
-CC_2620	2.83932	Urate oxidase
-CC_0094	2.83439	Short chain dehydrogenase
+CC_1605	2.83384	Carboxypeptidase G2 precursor
+CC_2677	2.83287	Methionine aminopeptidase
-CC_0410	2.83228	Hypothetical protein
-CC_2269	2.83189	Membrane-bound aldehyde dehydrogenase, large subunit
+CC_0711	2.83148	Ferrous iron transport protein A
-CC_1909	2.82951	Lipid-A-disaccharide synthase
+CC_2390	2.82874	Cobalt-zinc-cadmium resistance protein czcA
-CC_1034	2.82798	GTP-binding protein lepA
+CC_1013	2.8275	Glycosyltransferase
-CC_2230	2.82744	alpha/beta hydrolase-family protein
-CC_3048	2.82729	PAS-family sensor histidine kinase
+CC_0396	2.82714	Transcriptional regulator, MarR family
+CC_1095	2.82697	Transcriptional regulator, DeoR family
+CC_1195	2.82664	Dihydrodipicolinate synthase
-CC_1918	2.82558	Phosphatidate cytidylyltransferase
+CC_1406	2.82553	Cation pump-linked membrane protein fixH
-CC_3671	2.82463	Hypothetical protein
-CC_0194	2.82402	Hypothetical cytosolic protein
-CC_0235	2.82381	Hypothetical protein
+CC_3424	2.82381	Glyoxalase family protein
-CC_1840	2.82259	Ribonuclease BN
+CC_3593	2.82258	Conserved hypothetical protein
-CC_3298	2.82213	Sodium export permease protein
+CC_2825	2.82022	Conserved hypothetical protein
+CC_0470	2.81851	Conserved hypothetical protein
+CC_0482	2.81794	5-methyltetrahydropteroyltriglutamate--homocysteine methyltransferase
-CC_2987	2.81777	Hypothetical protein
+CC_0350	2.81713	Hypothetical protein with pentapeptide repeats
+CC_2597	2.81696	Conserved transmembrane protein
-CC_2652	2.81689	Phosphohydrolase (MutT/nudix family protein)
+CC_3287	2.81658	Trypsin-like serine proteases, typically periplasmic, contain C-terminal PDZ domain
-CC_0690	2.81617	Acyl-CoA dehydrogenase
-CC_3573	2.81613	Transcriptional regulator, AsnC family
-CC_0870	2.81568	Hypothetical protein
-CC_0059	2.81561	Glycoprotease family protein
+CC_1120	2.81556	Oxidoreductase
-CC_2600	2.81381	FAD dependent oxidoreductase
+CC_3692	2.81352	Outer membrane lipoprotein
-CC_2773	2.81221	Phage Host Specificity Protein
+CC_0465	2.81164	Putative rhamnosyl transferase
-CC_3139	2.81159	Glutamate-1-semialdehyde 2,1-aminomutase
+CC_2204	2.81118	Transcriptional regulator, TetR family
-CC_1380	2.80937	Poly(3-hydroxyalkanoate) polymerase
+CC_0178	2.8082	General secretion pathway protein I
-CC_2084	2.80812	Uracil DNA glycosylase superfamily protein
-CC_0026	2.80777	PAS-family sensor histidine kinase
-CC_1018	2.80662	Hypothetical protein
+CC_1474	2.80622	Transcriptional regulators, LysR family
+CC_0520	2.80602	Methyltransferase
-CC_2850	2.80594	hypothetical protein
+CC_2763	2.80403	Alpha/beta hydrolase family protein
+CC_0271	2.80263	RmuC family protein
-CC_2299	2.80249	Very-long-chain acyl-CoA synthetase
-CC_0786	2.80239	Hypothetical protein
+CC_0136	2.80204	Endopeptidase degP
+CC_2632	2.80151	MASE1-family sensor histidine kinase
+CC_0787	2.80128	Tryptophan halogenase
+CC_0082	2.80086	LexA-related transcriptional repressor
-CC_2596	2.80083	Conserved transmembrane protein
+CC_2890	2.79975	Monosaccharide translocase (flippase type)
+CC_3170	2.79832	Two-component sensor histidine kinase
-CC_1963	2.79815	ATP-dependent endopeptidase clp proteolytic subunit clpP
-CC_1988	2.79809	Conserved membrane spanning protein
-CC_1585	2.79745	Endonuclease/Exonuclease/phosphatase family protein
-CC_1427	2.79722	Cyclopropane-fatty-acyl-phospholipid synthase
+CC_1010	2.79694	GDP-mannose 4,6 dehydratase
+CC_0573	2.79533	Transcriptional repressor
+CC_2722	2.79489	Nickel-cobalt-cadmium resistance protein nccB
-CC_3334	2.79317	Hypothetical cytosolic protein
-CC_0755	2.79148	Glycosyltransferase
+CC_3052	2.79132	Hypothetical protein
+CC_1496	2.78956	2-dehydro-3-deoxygluconokinase
-CC_1044	2.78613	Phenylalanyl-tRNA synthetase alpha chain
+CC_1607	2.78603	Succinylglutamic semialdehyde dehydrogenase
-CC_2162	2.78578	Aminotransferase class I family
-CC_1812	2.78448	Transcriptional regulator
-CC_1439	2.7843	Cystine transport ATP-binding protein
+CC_1217	2.78416	Methylenetetrahydrofolate dehydrogenase (NADP+) / Methenyltetrahydrofolate cyclohydrolase
-CC_2906	2.78371	Conserved hypothetical protein
-CC_0533	2.78239	Hypothetical protein
-CC_0313	2.7822	3-polyprenyl-4-hydroxybenzoate decarboxylase
+CC_2226	2.7794	EF hand domain protein
+CC_1409	2.77886	OmpW family outer membrane protein
+CC_2318	2.77854	ABC transporter permease protein
+CC_0189	2.7777	Hypothetical cytosolic protein
+CC_1447	2.77706	DICARBOXYLATE TRANSPORTER
-CC_3055	2.77559	Hypothetical protein
-CC_3492	2.77551	Hypothetical protein
-CC_0646	2.7754	Hypothetical protein
+CC_1362	2.77524	hypothetical protein
+CC_0753	2.77377	hypoxia negative feedback regulator fixT
+CC_3099	2.77345	Alpha/beta hydrolase family protein
+CC_3714	2.77325	Multidrug resistance protein A
-CC_0489	2.77161	Conserved hypothetical protein DUF497
+CC_0238	2.77086	Two-component sensor histidine kinase chvG
-CC_3495	2.77085	Methyltransferase
-CC_3183	2.76941	Hypothetical transcriptional regulatory protein
-CC_1166	2.76815	O-antigen and teichoic acid membrane transport protein
-CC_1086	2.76719	Sensory box/GGDEF family protein
-CC_3512	2.76608	Probable ATP phosphoribosyltransferase regulatory subunit
-CC_2870	2.76603	Conserved hypothetical protein
+CC_0565	2.76468	Conserved hypothetical protein
+CC_1401	2.76455	Cytochrome cbb3 oxidase subunit I ccoN
+CC_2440	2.76454	hypothetical protein
+CC_1545	2.76275	Conserved hypothetical protein
+CC_0696	2.76096	GumN superfamily protein
+CC_0562	2.75925	TonB-dependent receptor
-CC_0636	2.75879	Conserved hypothetical protein
-CC_0078	2.75832	Hypothetical protein
-CC_1062	2.75745	Two component sensor histidine kinase
-CC_0785	2.75695	2-dehydro-3-deoxygalactonokinase
+CC_0087	2.75553	Dienelactone hydrolase-related protein
+CC_2612	2.75471	hypothetical protein
+CC_1408	2.75465	Cytochrome cbb3 oxidase maturation protein ccoS
-CC_3415	2.75459	surface protein
+CC_1310	2.75446	Acyl-CoA dehydrogenase
+CC_0461	2.75388	putative polyketide cyclase-dehydrase/lipid transport protein
-CC_0145	2.75348	Oxygen-independent coproporphyrinogen-III oxidase
-CC_3391	2.75279	YceI/cytochrome b561 periplasmic protein
-CC_2588	2.74821	hypothetical protein
+CC_3518	2.74517	Hypothetical cytosolic protein
-CC_2610	2.74516	Iron-regulated protein frpC
+CC_0542	2.74312	Oligopeptide-binding protein oppA
+CC_2480	2.74284	Conserved hypothetical protein
-CC_2276	2.74266	Conserved hypothetical protein
-CC_2352	2.74164	Transcriptional regulators, LysR family
-CC_3721	2.74144	Hypothetical protein
+CC_3592	2.74011	Small heat shock protein
+CC_0406	2.73986	Hypothetical protein
-CC_1221	2.73768	ATP-NAD kinase
+CC_3656	2.7375	dehydrogenase with MaoC-like domain / dehydrogenase with MaoC-like domain
+CC_2416	2.73637	Type IV secretory pathway, VirB2 protein
-CC_1835	2.73527	Protein ydhR precursor
-CC_2133	2.73483	hypothetical protein
+CC_1367	2.73427	Hypothetical protein
-CC_1773	2.73386	Quinol cytochrome oxidase polypeptide II
+CC_1326	2.73383	tRNA (Uracil-5-) -methyltransferase
+CC_2780	2.73159	gene transfer agent (GTA) protein
-CC_2513	2.73085	antitoxin protein relB-2
-CC_3127	2.73063	TonB-dependent receptor
-CC_0227	2.72959	Methyltransferase
+CC_1743	2.7294	Nitrogen assimilation regulatory protein ntrX
-CC_1997	2.72903	Protein-L-isoaspartate O-methyltransferase
+CC_2377	2.72777	Hypothetical protein
+CC_1730	2.72566	Glutathione peroxidase
-CC_0563	2.72518	TonB-dependent receptor
-CC_1091	2.72504	Amine oxidase [flavin-containing]
-CC_1862	2.72331	ATP-dependent transporter sufC
+CC_0567	2.72145	Hypothetical exported protein
+CC_3265	2.71923	Hypothetical protein
+CC_2247	2.71895	Hypothetical protein
+CC_2655	2.71849	Granaticin polyketide synthase putative ketoacyl reductase 2
-CC_2535	2.71639	Transcriptional regulator, AsnC family
-CC_0092	2.71546	UDP-glucose 4-epimerase
-CC_1041	2.71541	Hypothetical protein
+CC_3488	2.7153	Patatin family phospholipase domain protein
-CC_3659	2.71432	Citrate lyase beta chain / Citryl-CoA lyase subunit
+CC_3569	2.71423	Carbonic anhydrase
+CC_1744	2.71375	D-alanine aminotransferase
+CC_1995	2.71375	IAA acetyltransferase
-CC_1655	2.71357	Methyl-accepting chemotaxis protein
+CC_3360	2.71232	Hypothetical protein
+CC_0179	2.71228	General secretion pathway protein J
-CC_1181	2.71201	Two-component sensor histidine kinase
-CC_0817	2.70925	Hypothetical protein
+CC_2386	2.70791	protein hipA
-CC_2460	2.70698	hypothetical protein
+CC_3281	2.70554	Hypothetical protein
-CC_2587	2.70554	ABC transporter ATP-binding protein
+CC_2262	2.70287	Hypothetical protein
-CC_1752	2.70273	Conserved hypothetical protein
+CC_1152	2.70258	Nucleotidyltransferase family protein
-CC_3725	2.7022	Alpha/beta hydrolase fold protein
-CC_1825	2.70196	Lipoprotein
+CC_1321	2.70181	Long-chain-fatty-acid--CoA ligase
-CC_0959	2.7016	Histidine ammonia-lyase
+CC_2287	2.69866	TonB-dependent maltose outer membrane transporter malA
-CC_0488	2.6983	Hypothetical protein
+CC_3534	2.69796	ATP/GTP hydrolase
-CC_1030	2.69684	Hypothetical protein
-CC_3662	2.6964	Tas protein
-CC_1117	2.69516	Transcriptional regulators, LysR family
+CC_2410	2.69392	3-carboxy-cis,cis-muconate cycloisomerase
+CC_1303	2.69361	Hypothetical protein
+CC_1351	2.69248	Phosphoglycerate mutase family protein
-CC_2669	2.6919	ABC transporter ATP-binding protein
+CC_3606	2.69159	Glutamate synthase [NADPH] small chain
-CC_2083	2.69089	Esterase/Lipase
+CC_1172	2.69074	Sulfatase family protein
+CC_0328	2.6903	Molybdate-binding protein
-CC_1111	2.68991	3-ketoacyl-CoA thiolase
-CC_0017	2.68973	Molybdopterin converting factor, small subunit
+CC_2640	2.68972	Hypothetical protein
+CC_0267	2.68908	DNA polymerase III subunit gamma/tau
+CC_2316	2.68889	Transcriptional regulator
-CC_0390	2.68661	Hypothetical cytosolic protein
-CC_2268	2.68637	Uracil phosphoribosyltransferase
-CC_3341	2.68621	Methyltransferase
+CC_1523	2.68531	DNA polymerase III alpha subunit
+CC_1243	2.68493	NAD-dependent formate dehydrogenase alpha subunit
+CC_2090	2.68327	Transporter
-CC_3135	2.68242	Spermidine/putrescine transport system permease protein potC
+CC_2423	2.68064	Type IV secretory pathway, VirB11 ATPase
-CC_3702	2.68054	Peptidyl-dipeptidase DCP
+CC_0118	2.67949	Glucosamine--fructose-6-phosphate aminotransferase [isomerizing]
+CC_3708	2.67918	Ubiquinone/menaquinone biosynthesis methyltransferase ubiE
+CC_0377	2.67725	A/G-specific adenine DNA glycosylase
-CC_1864	2.67678	ABC transporter-associated protein sufB
-CC_3362	2.67627	Hypothetical protein
-CC_2414	2.67624	Hypothetical protein
+CC_1465	2.67586	Regulatory protein flaY
+CC_0090	2.67584	HerA helicase-related ATPase
-CC_2304	2.67547	Glucosamine-1-phosphate acetyltransferase / UDP-N-acetylglucosamine pyrophosphorylase
+CC_0086	2.67473	Phosphoribosylaminoimidazolecarboxamide formyltransferase / IMP cyclohydrolase
+CC_2404	2.67463	4-hydroxybenzoate 3-monooxygenase
-CC_0658	2.67374	Metal-dependent hydrolase
+CC_2389	2.67278	Cobalt-zinc-cadmium resistance protein czcB
-CC_1295	2.67264	3-phytase / 6-phytase
+CC_2239	2.67261	ApaG protein
+CC_0857	2.67221	CHASE4-family GGDEF/EAL protein
-CC_0021	2.6703	Putative aerobic-type carbon monoxide dehydrogenase, large subunit coxL
+CC_0299	2.66688	Phosphotransferase family protein
-CC_2671	2.66661	Aminoacyl peptidase
+CC_3456	2.66607	Hypothetical membrane spanning protein
+CC_0549	2.66516	Hypothetical protein
+CC_3092	2.66415	Hypothetical protein
+CC_0029	2.66363	Lysine exporter protein
+CC_2406	2.66305	acetate/3-ketoacid CoA transferase, subunit B
+CC_3273	2.66137	Hypothetical cytosolic protein
-CC_0627	2.66067	Hypothetical protein
+CC_1979	2.65808	Hypothetical protein
-CC_0476	2.65737	Phosphoglycerate mutase family
-CC_3037	2.65623	Predicted transcriptional regulator, antitoxin protein higA
-CC_3464	2.65547	DNA polymerase I
+CC_2458	2.65463	hypothetical protein
-CC_0969	2.65352	Transcriptional regulator, LacI family
+CC_1297	2.65235	Transcriptional regulator iolR
-CC_3531	2.65181	ATPase
-CC_1356	2.65013	Transcriptional regulator
-CC_1156	2.64991	Hypothetical membrane spanning protein
-CC_0379	2.64986	Ribonuclease HII
+CC_2745	2.64945	Conserved hypothetical protein
+CC_2320	2.64898	ABC membrane transporter, periplasmic component
+CC_2847	2.64832	Methyl-accepting chemotaxis protein
-CC_2803	2.64669	Endo-1,4-beta-xylanase
+CC_0514	2.64628	Transposase
-CC_1333	2.64594	Uracil DNA glycosylase superfamily protein
+CC_0222	2.64229	Glucose-6-phosphate isomerase / Glucose-6 phosphate 1-epimerase
-CC_0071	2.64093	O-sialoglycoprotein endopeptidase
+CC_1493	2.64019	Phosphoenolpyruvate carboxylase
+CC_0980	2.63998	Transporter
-CC_1110	2.63946	Acyl-CoA dehydrogenase
-CC_1848	2.63892	Capsular polysaccharide biosynthesis protein
-CC_3763	2.63745	Uroporphyrinogen decarboxylase
+CC_1705	2.6372	hybrid sensor histidine kinase/receiver domain protein
-CC_3331	2.63588	Hypothetical cytosolic protein
-CC_3212	2.63521	Hypothetical cytosolic protein
+CC_1407	2.63495	E1-E2 cation pump ATPase fixI
+CC_3472	2.6333	Chemotaxis protein methyltransferase
+CC_1203	2.63277	Periplasmic multidrug efflux lipoprotein precursor
-CC_3047	2.6324	RNA polymerase sigma factor rpoD
-CC_3289	2.63162	Conserved hypothetical protein
-CC_1985	2.63026	UDP-3-O-[3-hydroxymyristoyl] N-acetylglucosamine deacetylase
-CC_0740	2.63011	PAS family GGDEF/EAL protein
-CC_1685	2.62973	Dimethyladenosine transferase
+CC_1838	2.6283	Ribosomal small subunit pseudouridine synthase A
+CC_1288	2.62738	Conserved hypothetical protein
-CC_3227	2.62605	PP-loop family cell cycle control ATPase
+CC_3736	2.62594	1-(5-phosphoribosyl)-5-[(5-phosphoribosylamino)methylideneamino] imidazole-4-carboxamide isomerase
-CC_1913	2.62582	UDP-3-O-[3-hydroxymyristoyl] glucosamine N-acyltransferase
+CC_2296	2.62565	hypothetical protein
-CC_2767	2.6255	hypothetical protein
+CC_0362	2.62466	Phosphonates-binding protein
-CC_0456	2.62423	Transporter, LysE family
+CC_2064	2.62079	Flagellar basal-body rod protein flgG
+CC_2063	2.62069	Flagellar basal-body rod protein flgF
+CC_3045	2.62066	Transcriptional regulators, LysR family
+CC_2407	2.61942	3-ketoacyl-CoA thiolase
+CC_3680	2.61796	Hypothetical membrane spanning protein
-CC_0841	2.61771	Hypothetical protein
-CC_0038	2.6174	Esterase Lipase Family Protein
-CC_2108	2.61661	Hypothetical protein
-CC_3079	2.61597	Hypothetical cytosolic protein
+CC_0387	2.61529	Conserved hypothetical protein
-CC_2060	2.61522	polar flagellum positioning protein pflI
-CC_3211	2.61478	DNA polymerase III alpha subunit
-CC_2761	2.61415	Cytochrome c-type biogenesis heme chaperone
-CC_3339	2.61205	Hypothetical protein
+CC_3715	2.61041	Multidrug resistance protein B
+CC_2428	2.60735	oligosaccharide deacetylase hfsH
+CC_0889	2.60592	Hypothetical peptidase
-CC_2317	2.60539	Methyl-accepting chemotaxis protein
-CC_2852	2.6043	PAS-family sensor histidine kinase
+CC_3712	2.60365	Phosphopantothenoylcysteine decarboxylase / Phosphopantothenate--cysteine ligase
+CC_2997	2.60255	CYTOCHROME P450 IVA5
-CC_3189	2.60228	Enoyl-CoA hydratase / Delta(3)-cis-delta(2)-trans-enoyl-CoA isomerase / 3-hydroxyacyl-CoA dehydrogenase / 3-hydroxybutyryl-CoA epimerase
-CC_2905	2.60131	Hypothetical protein
+CC_0522	2.60048	Phospholipase D
+CC_2465	2.60044	Glucokinase
+CC_3727	2.6003	ATP-dependent endopeptidase hsl proteolytic subunit hslV
-CC_1602	2.59995	Hypothetical cytosolic protein
+CC_3326	2.59878	Putative peptidoglycan binding domain / FecR protein
+CC_3285	2.59875	Two-component response regulator
+CC_1316	2.59804	Glutathione S-transferase
-CC_2580	2.59798	DnaK suppressor protein dksA
-CC_1504	2.5976	Aquaporin / Glycerol uptake facilitator protein
+CC_1489	2.59691	Transcriptional regulator, LacI family
-CC_1441	2.59549	Cystine-binding protein
-CC_2310	2.59512	hypothetical protein
+CC_2970	2.59379	Cytochrome c family protein
-CC_1199	2.59118	Permease
+CC_2101	2.59072	Acetolactate synthase small subunit
-CC_3280	2.59035	Lantibiotic transport ATP-binding protein
+CC_0352	2.58992	secretory tripeptidyl aminopeptidase
-CC_3684	2.58991	tRNA 2-methylthioadenosine synthase homolog
-CC_0357	2.58943	Zinc uptake regulation protein
+CC_1361	2.5893	Thiamine-monophosphate kinase
-CC_1976	2.58919	conserved hypothetical protein, YnfA/UPF0060 family
+CC_1569	2.5891	Quinone oxidoreductase
+CC_1564	2.58547	DNA repair protein recO
+CC_0962	2.58511	Histidine utilization repressor
+CC_0747	2.58435	Heat resistant agglutinin
-CC_0735	2.58434	Hypothetical protein
+CC_1371	2.58404	Transcriptional regulator, MerR family
-CC_3420	2.58227	Multidrug resistance ABC transporter ATP-binding and permease protein
+CC_2245	2.58079	Hypothetical protein
+CC_0419	2.58032	Aldehyde dehydrogenase
-CC_2036	2.57887	putative capsule polysaccharide biosynthesis protein
-CC_0783	2.57871	Galactonate operon transcriptional repressor
+CC_3657	2.57421	HIT1 protein
+CC_1131	2.57208	TonB-dependent receptor
-CC_3605	2.57198	Undecaprenyl-diphosphatase (Bacitracin resistance protein)
+CC_1085	2.57027	Hypothetical cytosolic protein
+CC_0173	2.56676	General secretion pathway protein D
+CC_0616	2.56521	Nitrite reductase [NAD(P)H] small subunit
+CC_0609	2.56438	Nitrate binding protein nrtA
-CC_3301	2.56437	Peptidoglycan-specific endopeptidase, M23 family
-CC_2531	2.56402	Fumarylacetoacetase
+CC_2821	2.56309	Conserved hypothetical protein
-CC_2770	2.56275	hipA-family phosphatidylinositol 3/4-kinase
-CC_2748	2.56238	Molybdopterin dependent oxidoreductase
+CC_3508	2.56121	Transcriptional regulator
-CC_1038	2.56042	Conserved protein
+CC_1897	2.56035	Anthranilate synthase component II / Para-aminobenzoate synthase glutamine amidotransferase component II
-CC_1953	2.56008	hypothetical protein
-CC_2375	2.56005	conserved hypothetical protein
+CC_2144	2.55921	NTF2 enzyme family protein
+CC_1555	2.55878	Orotate phosphoribosyltransferase
-CC_0701	2.55793	Isoleucyl-tRNA synthetase
-CC_0032	2.5572	Antitoxin protein vapB
+CC_2492	2.557	Phosphoribosylformylglycinamidine synthase, purS component
-CC_2401	2.55632	Trans-feruloyl-CoA hydratase
+CC_1077	2.55617	Flagellar biosynthetic protein flhB
-CC_3279	2.55576	Lantibiotic export permease protein
+CC_3554	2.55551	Cell cycle regulated sRNA
+CC_0011	2.55433	Chaperone protein dnaJ
-CC_3247	2.55401	Hypothetical cytosolic protein
+CC_2975	2.55303	4-oxalocrotonate tautomerase
-CC_2641	2.55083	Oxidoreductase
+CC_0386	2.5507	ADP-heptose--LPS heptosyltransferase
-CC_0459	2.55069	GTP cyclohydrolase I
+CC_2729	2.55055	Transposase
+CC_1522	2.55045	NAD-dependent DNA ligase
+CC_0995	2.54988	Peptide methionine sulfoxide reductase msrA
-CC_3414	2.54961	Glutamate--cysteine ligase
+CC_2152	2.54787	Putative secreted protein
+CC_3746	2.54711	Regulatory protein tenI
-CC_1573	2.5462	Chemotaxis motB protein
-CC_3523	2.54607	Hypothetical protein
-CC_2964	2.54595	Hypothetical membrane spanning protein
+CC_1566	2.54555	Topoisomerase IV subunit A (parC)
-CC_0037	2.54515	Ribosome-binding factor A
+CC_1490	2.54502	Uronate isomerase
+CC_0202	2.54484	DesA-family fatty acid desaturase
-CC_0532	2.54431	Starvation sensing protein rspA
-CC_3229	2.5435	Peptidoglycan-associated lipoprotein pal
-CC_0718	2.54217	Tellurium resistance protein terB
+CC_3349	2.5416	Methyl-accepting chemotaxis protein
-CC_2164	2.54065	division plane positioning ATPase mipZ
+CC_1839	2.53993	Hypothetical protein
-CC_2259	2.53811	Hypothetical protein with pentapeptide repeats
-CC_2474	2.5377	NTF2 enzyme family protein
-CC_0699	2.53444	Conserved hypothetical protein
+CC_1278	2.53402	GMC family oxidoreductase
+CC_2980	2.53336	Hypothetical protein
-CC_3565	2.53273	Aminopeptidase N
-CC_2454	2.53217	Endoglucanase E
-CC_2398	2.53209	TonB-dependent receptor
-CC_1859	2.53186	Hypothetical cytosolic protein
-CC_3175	2.53174	Short chain dehydrogenase
+CC_3344	2.53165	UDP-2,3-diacylglucosamine hydrolase
-CC_3320	2.52961	Hydrolase (HAD superfamily)
+CC_0113	2.52925	Glyoxalase family protein
+CC_1290	2.52888	Hypothetical protein
+CC_2176	2.52792	Lipoate-protein ligase B
-CC_3159	2.52726	Queuosine biosynthesis protein QueE
+CC_3471	2.5271	chemotaxis receiver domain protein cheYIV
+CC_0408	2.52366	Poly(A) polymerase / tRNA-nucleotidyltransferase
-CC_1509	2.52269	2-keto-4-pentenoate hydratase family protein
+CC_1084	2.52237	Hypothetical protein
-CC_1168	2.52196	Conserved hypothetical protein
+CC_1592	2.52187	Potassium-transporting ATPase B chain
+CC_3633	2.52089	dTDP-4-dehydrorhamnose 3,5-epimerase
-CC_1911	2.52062	Acyl-[acyl-carrier-protein]--UDP-N-acetylglucosamine O-acyltransferase
-CC_1455	2.51959	ATP-dependent protease subunit
-CC_0305	2.51819	Phospholipid-lipopolysaccharide ABC transporter
+CC_2524	2.51636	Putative malonate transporter
+CC_0114	2.51585	Hypothetical protein
-CC_3740	2.51352	Membrane-bound lytic murein transglycosylase A
-CC_0826	2.51304	DNA modification methyltransferase-related protein
-CC_3006	2.5126	Integrase/recombinase (XerD/RipX family)
-CC_0777	2.51212	L-sorbosone dehydrogenase [FAD]
-CC_2990	2.51212	Nitropropane dioxygenase / Trans-enoyl-CoA reductase family
-CC_0445	2.51181	Transcriptional regulator, GntR family
+CC_1843	2.51154	FrnE protein
+CC_0150	2.50974	Transcriptional regulator, Cro/CI family
-CC_1845	2.5093	TPR repeat containing protein
+CC_3022	2.5089	Hypothetical cytosolic protein
+CC_1460	2.50856	Flagellin
+CC_1735	2.50841	Lipoic acid synthetase
-CC_2323	2.50727	Conserved hypothetical protein
-CC_3564	2.50704	PaaI thioesterase family protein
+CC_1827	2.50572	Hypothetical cytosolic protein
+CC_0440	2.50359	CheYIII
-CC_3237	2.50285	Holliday junction DNA helicase ruvA
+CC_0280	2.50266	Conserved cell surface protein
-CC_2113	2.50091	Farnesyl pyrophosphate synthetase / Geranyltranstransferase / Farnesyltransferase / Decaprenyl diphosphate synthase
-CC_1623	2.49983	TonB-dependent outer membrane receptor
-CC_2928	2.49839	TonB-dependent receptor
-CC_1823	2.49795	DNA polymerase III, delta' subunit
-CC_2056	2.4953	6-phosphogluconolactonase
-CC_3496	2.49523	Glutathione-regulated potassium-efflux system protein kefC
+CC_0615	2.49502	Nitrite reductase [NAD(P)H] catalytic subunit / Assimilatory nitrate reductase electron-transfer subunit
+CC_3282	2.4946	Transcriptional regulator, Cro/CI family
+CC_1560	2.49446	Ribonuclease III
+CC_2860	2.49437	N-acetyllactosaminide beta-1,6-N-acetylglucosaminyltransferase
-CC_2038	2.49428	ATP-dependent helicase, DinG family
-CC_2138	2.49426	5-methyltetrahydrofolate--homocysteine methyltransferase homocysteine-binding subunit
-CC_1662	2.49063	MarC family integral membrane protein
+CC_1889	2.49041	Vitamin B12-dependent ribonucleotide reductase
-CC_2021	2.49013	Conserved hypothetical protein
-CC_2039	2.48986	Tetratricopeptide repeat family protein
+CC_2805	2.48982	Tryptophan halogenase
+CC_3039	2.48964	Predicted dienelactone hydrolase
+CC_2707	2.48946	RNA polymerase ECF-type sigma factor
-CC_1508	2.48933	Transporter
-CC_3700	2.48925	Conserved hypothetical protein
+CC_1234	2.48826	Hypothetical protein
-CC_3375	2.48802	Membrane protease family, stomatin/prohibitin homologs
-CC_0839	2.48753	Hypothetical protein
+CC_2913	2.48385	L-aspartate oxidase
-CC_0945	2.48343	Oxidoreductase, GMC family
-CC_2025	2.48176	Conserved hypothetical protein
-CC_3245	2.48111	5-formyltetrahydrofolate cyclo-ligase
+CC_2791	2.48052	oxoglutarate semialdehyde dehydrogenase
+CC_1512	2.47978	M15 superfamily membrane peptidase
+CC_3050	2.47868	hypothetical protein
-CC_1122	2.4784	Penicillin acylase
+CC_0733	2.4782	Transcriptional regulator, TetR family
+CC_3759	2.47797	Quinone oxidoreductase
-CC_3304	2.47758	NAD(P) transhydrogenase alpha subunit
-CC_0648	2.47662	RNA polymerase sigma factor
+CC_1283	2.47653	ATPase, AAA family
+CC_1334	2.47625	Electron transfer flavoprotein-ubiquinone oxidoreductase
-CC_2648	2.47579	Acetyltransferase
+CC_2812	2.47544	Starvation sensing protein rspA
-CC_2543	2.47384	D-alanine--D-alanine ligase
+CC_2219	2.47278	1-acyl-sn-glycerol-3-phosphate acyltransferase
+CC_0177	2.47238	General secretion pathway protein H
-CC_0052	2.47036	Apolipoprotein N-acyltransferase
+CC_1551	2.46984	2-amino-4-hydroxy-6-hydroxymethyldihydropteridine pyrophosphokinase
+CC_0237	2.46977	Two-component response regulator chvI
-CC_2757	2.46962	Two-component response regulator
-CC_0343	2.46904	Probable chemoreceptor Y4FA
-CC_2072	2.46882	Acetylspermidine deacetylase
+CC_3387	2.46829	Transcriptional regulators, MarR/EmrR family
-CC_0187	2.46785	NUP-family purine nucleoside permease
-CC_1621	2.46619	Transcriptional regulators, LysR family
+CC_0749	2.46504	Hypothetical protein
+CC_0964	2.46443	Multicopper oxidase PcoA
-CC_1672	2.46387	Transcriptional regulator
-CC_3397	2.46344	Ribosomal-protein-S5-alanine acetyltransferase
-CC_0123	2.46272	Conserved hypothetical protein
+CC_1828	2.46038	Hypothetical cytosolic protein
+CC_1706	2.45982	Penicillin-binding protein
-CC_1936	2.45976	Biotin operon repressor / Biotin--[acetyl-CoA-carboxylase] synthetase
+CC_0426	2.45936	Amino acid permease
-CC_0095	2.45811	Probable UDP-N-acetyl-D-mannosaminuronic acid transferase
+CC_1350	2.45537	Acyl-CoA dehydrogenase, short-chain specific
-CC_0014	2.45487	Molybdenum cofactor biosynthesis protein C
+CC_2894	2.45403	Glyoxalase/Bleomycin resistance protein, dioxygenase superfamily
+CC_1204	2.45316	Cation/multidrug efflux pump acrB
+CC_0504	2.4527	Methyl-accepting chemotaxis protein
-CC_0657	2.45227	ATP-dependent DNA helicase
+CC_1519	2.45199	Hypothetical ABC transporter permease protein
-CC_3475	2.45054	RNA polymerase ECF-type sigma factor sigT
+CC_0848	2.45049	Transporter, drug/metabolite exporter family
-CC_1187	2.45019	23S rRNA methyltransferase
-CC_3639	2.44991	Glutathione S-transferase family protein
-CC_2383	2.44953	UDP-glucose 4-epimerase
-CC_3036	2.44909	LytR/AlgR-family transcriptional regulator
-CC_2349	2.44745	Hypothetical cytosolic protein
-CC_1660	2.44713	DNA repair protein RadA
-CC_3343	2.44483	Transcriptional regulator
-CC_0232	2.44414	Hypothetical protein
+CC_2622	2.44285	Cold shock protein
+CC_1327	2.44241	Methyltransferase
+CC_2856	2.4422	Hypothetical protein
-CC_1737	2.44165	Putative competence-damage protein
+CC_2330	2.43926	HTH transcriptional regulator
+CC_0566	2.43918	MoxR-like ATPases
-CC_2341	2.43842	ribonuclease, CafA family
+CC_0731	2.43811	Hypothetical protein
+CC_2183	2.43741	Peptide methionine sulfoxide reductase msrB
-CC_0865	2.43728	3-oxoacyl-[acyl-carrier-protein] synthase III
-CC_0066	2.43631	Methyl-accepting chemotaxis protein
+CC_1453	2.43624	Conserved hypothetical protein
+CC_1540	2.43518	alkyl sulfatase
+CC_1065	2.43466	Conserved hypothetical protein
+CC_2366	2.43445	surface protein
-CC_1227	2.4339	Proline iminopeptidase
+CC_3121	2.43378	Phytoene dehydrogenase
-CC_3474	2.43237	Two-component sensor histidine kinase
-CC_2391	2.43214	Transcriptional regulator, MarR family
-CC_0167	2.42738	Hypothetical protein
+CC_0637	2.42732	Transcriptional regulator, AraC family
-CC_2668	2.42681	ABC transporter permease protein
-CC_2602	2.42679	Hypothetical protein
+CC_1829	2.42619	Urea carboxylase
+CC_0013	2.42566	[protein-PII] uridylyltransferase
-CC_1579	2.42403	Superoxide dismutase [Cu-Zn]
-CC_2071	2.42395	phosphoglycerate mutase
-CC_3524	2.42236	Ferredoxin, 2Fe-2s
-CC_0111	2.42214	DNA-binding protein
+CC_1563	2.42211	N-hydroxyarylamine O-acetyltransferase
+CC_0691	2.42155	Ribosomal-protein-alanine acetyltransferase
-CC_3566	2.42116	ABC transporter ATP-binding protein
-CC_0188	2.42089	ABC transporter ATP-binding protein
-CC_3303	2.42057	NAD(P) transhydrogenase subunit beta
+CC_0270	2.42019	Hypothetical protein
-CC_1322	2.42007	Conserved hypothetical protein
-CC_0018	2.41918	Molybdenum cofactor biosynthesis protein A
+CC_2324	2.41862	hybrid sensor histidine kinase/receiver protein
+CC_0405	2.41779	Acetyltransferase
-CC_2308	2.41464	hypothetical protein
-CC_2766	2.4139	Two-component response regulator
+CC_2195	2.41386	Putative membrane-associated alkaline phosphatase
+CC_2866	2.41253	Zn-dependent hydrolase, glyoxalase II family
-CC_0065	2.41225	Virulence factor mviN
-CC_2107	2.41149	Hypothetical protein
-CC_2775	2.41139	Spr-family cell wall-associated hydrolase
-CC_0062	2.41111	Mitochondrial type Fe-S cluster assembly protein NFU
+CC_1236	2.41085	Transposase
+CC_1150	2.40995	Two-component response regulator yocG
-CC_0813	2.40964	Beta-xylosidase
-CC_0108	2.40946	conserved cytosolic protein
+CC_1218	2.40804	Cytochrome c5
-CC_2300	2.40681	3-deoxy-7-phosphoheptulonate synthase
-CC_3385	2.40657	Hypothetical cytosolic protein
+CC_2032	2.40638	D-cysteine desulfhydrase
+CC_1057	2.40623	2-dehydro-3-deoxygluconokinase
+CC_3698	2.40401	Peroxiredoxin reductase AhpD (NAD(P)H)
-CC_2617	2.40288	XdhC protein (assists in molybdopterin insertion into xanthine dehydrogenase)
+CC_2827	2.40216	MoxR protein
+CC_3480	2.40191	SIR2 family protein
+CC_3166	2.40061	Hypothetical protein
-CC_0619	2.40046	Conserved hypothetical protein
-CC_0039	2.40001	Hypothetical protein
+CC_1518	2.39861	Transporter
-CC_3038	2.39824	toxin protein higB
+CC_3106	2.39778	Alanine racemase
+CC_0439	2.39741	cheU protein
+CC_1590	2.39712	Hypothetical protein
+CC_0568	2.39686	Integral membrane protein
-CC_0100	2.39665	Hypothetical cytosolic protein
-CC_1697	2.39656	Hypothetical protein
+CC_3536	2.39605	Mannose-1-phosphate guanyltransferase
-CC_0974	2.39512	Hypothetical protein
-CC_1133	2.39248	Transporter, MFS superfamily
+CC_1524	2.39243	SN-glycerol-3-phosphate transport ATP-binding protein ugpC
+CC_3688	2.39142	Hypothetical prolyl oligopeptidase family protein
-CC_2279	2.39089	GAF domain-containing proteins
-CC_3506	2.38677	Transcriptional regulator, AraC family
-CC_0535	2.38645	Glucosamine-6-phosphate deaminase
+CC_1298	2.38532	5-dehydro-2-deoxygluconokinase iolC
-CC_2989	2.38425	Hypothetical protein
-CC_0184	2.3841	Peptidase family A24
-CC_0560	2.38342	FecR family protein
+CC_2417	2.38199	Hypothetical protein
-CC_0315	2.38176	GTP-binding protein CgtA (probably involved in DNA repair)
-CC_1308	2.38111	Putative Fe-S protein
-CC_0829	2.38047	Glutaredoxin
-CC_0096	2.37879	Quinone oxidoreductase
-CC_0564	2.37733	Hypothetical protein
-CC_2059	2.3766	Hypothetical protein
+CC_0006	2.3765	Enoyl-CoA hydratase
+CC_1574	2.37577	3-hydroxyisobutyrate dehydrogenase
+CC_2876	2.37514	Transcriptional regulator, TetR family
-CC_2969	2.37442	Transcriptional regulator, PadR family
+CC_3609	2.37418	Hypothetical membrane associated protein
+CC_0334	2.37325	Transcriptional regulator, TetR family
-CC_1332	2.37054	Soluble lytic murein transglycosylase
-CC_0555	2.36969	FixC-family flavoprotein dehydrogenase
+CC_2843	2.36764	Glutathione S-transferase
-CC_2572	2.36756	NTF2 enzyme family protein
+CC_2238	2.36728	O-succinylhomoserine sulfhydrylase
-CC_1507	2.36722	Hypothetical exported protein
-CC_1167	2.36674	Glycerophosphotransferase-related protein
+CC_2919	2.36641	Peroxiredoxin reductase (NAD(P)H) / NADH oxidase H2O2-forming
+CC_1901	2.36615	Methyltransferase
-CC_1456	2.36595	Acetyltransferase
-CC_0700	2.363	Lipoprotein signal peptidase
+CC_0628	2.36266	C4-dicarboxylate transport protein
-CC_3230	2.36049	TolB protein
+CC_0876	2.35724	Hypothetical cytosolic protein
+CC_2815	2.35637	Acyltransferase family protein
-CC_3603	2.35586	Ribonuclease D
-CC_0545	2.35519	Endonuclease
+CC_1228	2.35494	Low temperature requirement protein A
+CC_2432	2.35372	polysaccharide secretin protein hfsD
+CC_1106	2.35359	Ice nucleation protein
+CC_1511	2.35353	cell wall degradation protein
+CC_1645	2.34962	Hypothetical protein
-CC_2568	2.34894	Transporter, drug/metabolite exporter family
+CC_0175	2.34883	General secretion pathway protein F
+CC_3257	2.34765	DoxX family protein
-CC_2069	2.3463	Dimethylallyltransferase / Geranyltranstransferase
+CC_3295	2.34622	regulator of CtrA degradation rcdA
+CC_0321	2.34609	Low-affinity zinc transport protein
+CC_1011	2.34569	Putative UDP-perosamine 4-acetyl transferase
-CC_2991	2.34534	Hypothetical exported protein
+CC_0134	2.34513	Radical SAM family enzyme
-CC_0205	2.34508	NAD(P)H oxidoreductase yheR
+CC_0331	2.34434	Hypothetical protein
-CC_2756	2.34403	toxin protein parE-3
+CC_2146	2.34217	putative carboxymuconolactone decarboxylase family protein
+CC_0845	2.34005	Conserved hypothetical protein
+CC_0588	2.33967	Two-component receiver domain protein
-CC_0570	2.33783	Conserved hypothetical membrane protein
-CC_0994	2.33737	Conserved hypothetical cytosolic protein
-CC_2054	2.33688	Glucokinase
-CC_3226	2.33688	Cell division protein ftsH
+CC_1302	2.33558	Malonate-semialdehyde dehydrogenase iolA
-CC_2207	2.33421	Hypothetical protein
+CC_3693	2.33366	Organic solvent resistance transport system Ttg2D protein
-CC_2156	2.33345	Hypothetical cytosolic protein
[truncated: 1,711 more rows]
